# Supplementary material for: Metal-Free Diastereo- and Enantioselective Dearomative Formal [3 + 2] Cycloaddition of 2-Nitrobenzofurans and Isocyanoacetate Esters
Source: Org Lett. 2022 Mar 16;24(11):2149–54. doi: 10.1021/acs.orglett.2c00427 (PMC8961877; doi:10.1021/acs.orglett.2c00427)
Supplement: Supplementary file 2 — ol2c00427_si_002.zip [file ol2c00427_si_002.zip]

Archive with 2,488 entries (2,228 files):
- 9/
- 9/1-PROTON/
- 9/1-PROTON/acqu
- 9/1-PROTON/acqus
- 9/1-PROTON/audita.txt
- 9/1-PROTON/fid
- 9/1-PROTON/format.temp
- 9/1-PROTON/fq1list
- 9/1-PROTON/pdata/
- 9/1-PROTON/pdata/1/
- 9/1-PROTON/pdata/1/1i
- 9/1-PROTON/pdata/1/1r
- 9/1-PROTON/pdata/1/auditp.txt
- 9/1-PROTON/pdata/1/intrng
- 9/1-PROTON/pdata/1/outd
- 9/1-PROTON/pdata/1/parm.txt
- 9/1-PROTON/pdata/1/peaklist.xml
- 9/1-PROTON/pdata/1/peakrng
- 9/1-PROTON/pdata/1/peaks
- 9/1-PROTON/pdata/1/proc
- 9/1-PROTON/pdata/1/procs
- 9/1-PROTON/pdata/1/title
- 9/1-PROTON/precom.output
- 9/1-PROTON/prosol_History
- 9/1-PROTON/pulseprogram
- 9/1-PROTON/scon2
- 9/1-PROTON/shimvalues
- 9/1-PROTON/specpar
- 9/1-PROTON/stanprogram82385
- 9/1-PROTON/uxnmr.info
- 9/1-PROTON/uxnmr.par
- 9/1-PROTON/vtc_pid_settings
- 9/2-CARBON/
- 9/2-CARBON/acqu
- 9/2-CARBON/acqus
- 9/2-CARBON/audita.txt
- 9/2-CARBON/cpdprg2
- 9/2-CARBON/fid
- 9/2-CARBON/format.temp
- 9/2-CARBON/fq1list
- 9/2-CARBON/pdata/
- 9/2-CARBON/pdata/1/
- 9/2-CARBON/pdata/1/1i
- 9/2-CARBON/pdata/1/1r
- 9/2-CARBON/pdata/1/auditp.txt
- 9/2-CARBON/pdata/1/intrng
- 9/2-CARBON/pdata/1/outd
- 9/2-CARBON/pdata/1/parm.txt
- 9/2-CARBON/pdata/1/peaklist.xml
- 9/2-CARBON/pdata/1/peakrng
- 9/2-CARBON/pdata/1/peaks
- 9/2-CARBON/pdata/1/proc
- 9/2-CARBON/pdata/1/procs
- 9/2-CARBON/pdata/1/title
- 9/2-CARBON/precom.output
- 9/2-CARBON/prosol_History
- 9/2-CARBON/pulseprogram
- 9/2-CARBON/scon2
- 9/2-CARBON/shimvalues
- 9/2-CARBON/specpar
- 9/2-CARBON/stanprogram82385
- 9/2-CARBON/uxnmr.info
- 9/2-CARBON/uxnmr.par
- 9/2-CARBON/vtc_pid_settings
- 9/3-DEPT/
- 9/3-DEPT/acqu
- 9/3-DEPT/acqus
- 9/3-DEPT/audita.txt
- 9/3-DEPT/cpdprg2
- 9/3-DEPT/fid
- 9/3-DEPT/format.temp
- 9/3-DEPT/fq1list
- 9/3-DEPT/pdata/
- 9/3-DEPT/pdata/1/
- 9/3-DEPT/pdata/1/1i
- 9/3-DEPT/pdata/1/1r
- 9/3-DEPT/pdata/1/auditp.txt
- 9/3-DEPT/pdata/1/intrng
- 9/3-DEPT/pdata/1/outd
- 9/3-DEPT/pdata/1/parm.txt
- 9/3-DEPT/pdata/1/peaklist.xml
- 9/3-DEPT/pdata/1/peakrng
- 9/3-DEPT/pdata/1/peaks
- 9/3-DEPT/pdata/1/proc
- 9/3-DEPT/pdata/1/procs
- 9/3-DEPT/pdata/1/title
- 9/3-DEPT/precom.output
- 9/3-DEPT/prosol_History
- 9/3-DEPT/pulseprogram
- 9/3-DEPT/scon2
- 9/3-DEPT/shimvalues
- 9/3-DEPT/specpar
- 9/3-DEPT/spnam5
- 9/3-DEPT/stanprogram82385
- 9/3-DEPT/uxnmr.info
- 9/3-DEPT/uxnmr.par
- 9/3-DEPT/vtc_pid_settings
- 3aa/
- 3aa/1-PROTON/
- 3aa/1-PROTON/acqu
- 3aa/1-PROTON/acqus
- 3aa/1-PROTON/audita.txt
- 3aa/1-PROTON/fid
- 3aa/1-PROTON/format.temp
- 3aa/1-PROTON/fq1list
- 3aa/1-PROTON/pdata/
- 3aa/1-PROTON/pdata/1/
- 3aa/1-PROTON/pdata/1/1i
- 3aa/1-PROTON/pdata/1/1r
- 3aa/1-PROTON/pdata/1/auditp.txt
- 3aa/1-PROTON/pdata/1/intrng
- 3aa/1-PROTON/pdata/1/outd
- 3aa/1-PROTON/pdata/1/parm.txt
- 3aa/1-PROTON/pdata/1/peaklist.xml
- 3aa/1-PROTON/pdata/1/peakrng
- 3aa/1-PROTON/pdata/1/peaks
- 3aa/1-PROTON/pdata/1/proc
- 3aa/1-PROTON/pdata/1/procs
- 3aa/1-PROTON/pdata/1/title
- 3aa/1-PROTON/precom.output
- 3aa/1-PROTON/prosol_History
- 3aa/1-PROTON/pulseprogram
- 3aa/1-PROTON/scon2
- 3aa/1-PROTON/shimvalues
- 3aa/1-PROTON/specpar
- 3aa/1-PROTON/stanprogram189048
- 3aa/1-PROTON/uxnmr.info
- 3aa/1-PROTON/uxnmr.par
- 3aa/1-PROTON/vtc_pid_settings
- 3aa/2-CARBON/
- 3aa/2-CARBON/acqu
- 3aa/2-CARBON/acqus
- 3aa/2-CARBON/audita.txt
- 3aa/2-CARBON/cpdprg2
- 3aa/2-CARBON/fid
- 3aa/2-CARBON/format.temp
- 3aa/2-CARBON/fq1list
- 3aa/2-CARBON/pdata/
- 3aa/2-CARBON/pdata/1/
- 3aa/2-CARBON/pdata/1/1i
- 3aa/2-CARBON/pdata/1/1r
- 3aa/2-CARBON/pdata/1/auditp.txt
- 3aa/2-CARBON/pdata/1/intrng
- 3aa/2-CARBON/pdata/1/outd
- 3aa/2-CARBON/pdata/1/parm.txt
- 3aa/2-CARBON/pdata/1/peaklist.xml
- 3aa/2-CARBON/pdata/1/peakrng
- 3aa/2-CARBON/pdata/1/peaks
- 3aa/2-CARBON/pdata/1/proc
- 3aa/2-CARBON/pdata/1/procs
- 3aa/2-CARBON/pdata/1/title
- 3aa/2-CARBON/precom.output
- 3aa/2-CARBON/prosol_History
- 3aa/2-CARBON/pulseprogram
- 3aa/2-CARBON/scon2
- 3aa/2-CARBON/shimvalues
- 3aa/2-CARBON/specpar
- 3aa/2-CARBON/stanprogram189048
- 3aa/2-CARBON/uxnmr.info
- 3aa/2-CARBON/uxnmr.par
- 3aa/2-CARBON/vtc_pid_settings
- 3aa/3-DEPT/
- 3aa/3-DEPT/acqu
- 3aa/3-DEPT/acqus
- 3aa/3-DEPT/audita.txt
- 3aa/3-DEPT/cpdprg2
- 3aa/3-DEPT/fid
- 3aa/3-DEPT/format.temp
- 3aa/3-DEPT/fq1list
- 3aa/3-DEPT/pdata/
- 3aa/3-DEPT/pdata/1/
- 3aa/3-DEPT/pdata/1/1i
- 3aa/3-DEPT/pdata/1/1r
- 3aa/3-DEPT/pdata/1/auditp.txt
- 3aa/3-DEPT/pdata/1/intrng
- 3aa/3-DEPT/pdata/1/outd
- 3aa/3-DEPT/pdata/1/parm.txt
- 3aa/3-DEPT/pdata/1/peaklist.xml
- 3aa/3-DEPT/pdata/1/peakrng
- 3aa/3-DEPT/pdata/1/peaks
- 3aa/3-DEPT/pdata/1/proc
- 3aa/3-DEPT/pdata/1/procs
- 3aa/3-DEPT/pdata/1/title
- 3aa/3-DEPT/precom.output
- 3aa/3-DEPT/prosol_History
- 3aa/3-DEPT/pulseprogram
- 3aa/3-DEPT/scon2
- 3aa/3-DEPT/shimvalues
- 3aa/3-DEPT/specpar
- 3aa/3-DEPT/spnam5
- 3aa/3-DEPT/stanprogram189048
- 3aa/3-DEPT/uxnmr.info
- 3aa/3-DEPT/uxnmr.par
- 3aa/3-DEPT/vtc_pid_settings
- 3ab/
- 3ab/1-PROTON/
- 3ab/1-PROTON/acqu
- 3ab/1-PROTON/acqus
- 3ab/1-PROTON/audita.txt
- 3ab/1-PROTON/fid
- 3ab/1-PROTON/format.temp
- 3ab/1-PROTON/fq1list
- 3ab/1-PROTON/pdata/
- 3ab/1-PROTON/pdata/1/
- 3ab/1-PROTON/pdata/1/1i
- 3ab/1-PROTON/pdata/1/1r
- 3ab/1-PROTON/pdata/1/auditp.txt
- 3ab/1-PROTON/pdata/1/intrng
- 3ab/1-PROTON/pdata/1/outd
- 3ab/1-PROTON/pdata/1/parm.txt
- 3ab/1-PROTON/pdata/1/peaklist.xml
- 3ab/1-PROTON/pdata/1/peakrng
- 3ab/1-PROTON/pdata/1/peaks
- 3ab/1-PROTON/pdata/1/proc
- 3ab/1-PROTON/pdata/1/procs
- 3ab/1-PROTON/pdata/1/title
- 3ab/1-PROTON/precom.output
- 3ab/1-PROTON/prosol_History
- 3ab/1-PROTON/pulseprogram
- 3ab/1-PROTON/scon2
- 3ab/1-PROTON/shimvalues
- 3ab/1-PROTON/specpar
- 3ab/1-PROTON/stanprogram3434
- 3ab/1-PROTON/uxnmr.info
- 3ab/1-PROTON/uxnmr.par
- 3ab/1-PROTON/vtc_pid_settings
- 3ab/2-CARBON/
- 3ab/2-CARBON/acqu
- 3ab/2-CARBON/acqus
- 3ab/2-CARBON/audita.txt
- 3ab/2-CARBON/cpdprg2
- 3ab/2-CARBON/fid
- 3ab/2-CARBON/format.temp
- 3ab/2-CARBON/fq1list
- 3ab/2-CARBON/pdata/
- 3ab/2-CARBON/pdata/1/
- 3ab/2-CARBON/pdata/1/1i
- 3ab/2-CARBON/pdata/1/1r
- 3ab/2-CARBON/pdata/1/auditp.txt
- 3ab/2-CARBON/pdata/1/intrng
- 3ab/2-CARBON/pdata/1/outd
- 3ab/2-CARBON/pdata/1/parm.txt
- 3ab/2-CARBON/pdata/1/peaklist.xml
- 3ab/2-CARBON/pdata/1/peakrng
- 3ab/2-CARBON/pdata/1/peaks
- 3ab/2-CARBON/pdata/1/proc
- 3ab/2-CARBON/pdata/1/procs
- 3ab/2-CARBON/pdata/1/title
- 3ab/2-CARBON/precom.output
- 3ab/2-CARBON/prosol_History
- 3ab/2-CARBON/pulseprogram
- 3ab/2-CARBON/scon2
- 3ab/2-CARBON/shimvalues
- 3ab/2-CARBON/specpar
- 3ab/2-CARBON/stanprogram3434
- 3ab/2-CARBON/uxnmr.info
- 3ab/2-CARBON/uxnmr.par
- 3ab/2-CARBON/vtc_pid_settings
- 3ab/3-DEPT/
- 3ab/3-DEPT/acqu
- 3ab/3-DEPT/acqus
- 3ab/3-DEPT/audita.txt
- 3ab/3-DEPT/cpdprg2
- 3ab/3-DEPT/fid
- 3ab/3-DEPT/format.temp
- 3ab/3-DEPT/fq1list
- 3ab/3-DEPT/pdata/
- 3ab/3-DEPT/pdata/1/
- 3ab/3-DEPT/pdata/1/1i
- 3ab/3-DEPT/pdata/1/1r
- 3ab/3-DEPT/pdata/1/auditp.txt
- 3ab/3-DEPT/pdata/1/intrng
- 3ab/3-DEPT/pdata/1/outd
- 3ab/3-DEPT/pdata/1/parm.txt
- 3ab/3-DEPT/pdata/1/peaklist.xml
- 3ab/3-DEPT/pdata/1/peakrng
- 3ab/3-DEPT/pdata/1/peaks
- 3ab/3-DEPT/pdata/1/proc
- 3ab/3-DEPT/pdata/1/procs
- 3ab/3-DEPT/pdata/1/title
- 3ab/3-DEPT/precom.output
- 3ab/3-DEPT/prosol_History
- 3ab/3-DEPT/pulseprogram
- 3ab/3-DEPT/scon2
- 3ab/3-DEPT/shimvalues
- 3ab/3-DEPT/specpar
- 3ab/3-DEPT/spnam5
- 3ab/3-DEPT/stanprogram3434
- 3ab/3-DEPT/uxnmr.info
- 3ab/3-DEPT/uxnmr.par
- 3ab/3-DEPT/vtc_pid_settings
- 3ac/
- 3ac/1-PROTON/
- 3ac/1-PROTON/acqu
- 3ac/1-PROTON/acqus
- 3ac/1-PROTON/audita.txt
- 3ac/1-PROTON/fid
- 3ac/1-PROTON/format.temp
- 3ac/1-PROTON/fq1list
- 3ac/1-PROTON/pdata/
[truncated: 2,188 more entries]
