# Supplementary material for: Metal-Free Diastereo- and Enantioselective Dearomative Formal [3 + 2] Cycloaddition of 2-Nitrobenzofurans and Isocyanoacetate Esters
Source: Org Lett. 2022 Mar 16;24(11):2149–54. doi: 10.1021/acs.orglett.2c00427 (PMC8961877; doi:10.1021/acs.orglett.2c00427)
Supplement: Supplementary file 2 — ol2c00427_si_002.zip [file ol2c00427_si_002.zip › 9/1-PROTON/pdata/1/auditp.txt]

##TITLE= Audit trail, TopSpin 3.5 pl 7
##JCAMPDX= 5.01
##ORIGIN= Bruker BioSpin GmbH
##OWNER= dpx3
$$ /opt/data3/JRPE/Feb02-2022/30/pdata/1/auditp.txt
##AUDIT TRAIL=  $$ (NUMBER, WHEN, WHO, WHERE, PROCESS, VERSION, WHAT)
(   1,<2022-02-02 12:21:24.509 +0100>,<dpx3>,<sc300>,<go4>,<TopSpin 3.5.7>,
      <created by zg
	started at 2022-02-02 12:19:25.569 +0100,
	POWCHK enabled, PULCHK disabled,
       configuration hash MD5:
       B1 4F F0 AF 75 94 EF 64 32 01 5D EA 5F EB 71 EE
       data hash MD5: 64K
       2C 46 2D A0 CB 17 37 96 D2 8E CC 83 8E 67 84 B0>)
(   2,<2022-02-02 12:21:24.542 +0100>,<dpx3>,<sc300>,<audit>,<TopSpin 3.5.7>,
      <user comment:
       ICON-NMR User ID: JRPE
       data hash MD5: 64K
       2C 46 2D A0 CB 17 37 96 D2 8E CC 83 8E 67 84 B0>)
(   3,<2022-02-02 12:21:24.913 +0100>,<dpx3>,<sc300>,<proc1d>,<TopSpin 3.5.7>,
      <Start of raw data processing
       ef LB = 0.3 FT_mod = 6 PKNL = 1 SI = 64K 
       data hash MD5: 64K
       F7 77 08 1F 47 8C 1A 65 A6 81 BD 9D 8C 53 61 39>)
(   4,<2022-02-02 12:21:25.121 +0100>,<dpx3>,<sc300>,<proc1d>,<TopSpin 3.5.7>,
      <apk 
       data hash MD5: 64K
       9A 00 DB 8F B7 6F 01 B4 39 D5 E2 06 57 74 42 B8>)
(   5,<2022-02-02 12:21:25.150 +0100>,<dpx3>,<sc300>,<proc1d>,<TopSpin 3.5.7>,
      <abs ABSG = 5 
       data hash MD5: 64K
       4C C0 FC 48 21 2B 28 84 72 F0 C6 FB 7C 30 90 06>)
(   6,<2022-02-02 12:21:40.479 +0100>,<dpx3>,<sc300>,<dirdata>,<TopSpin 3.5.7>,
      <wrpa from 1 30 "Feb02-2022" "/opt/JRPE"
       data hash MD5: 64K
       4C C0 FC 48 21 2B 28 84 72 F0 C6 FB 7C 30 90 06>)
##END=

$$ hash MD5
$$ 9E CD 30 43 AB 22 5E CE 65 3A 10 E2 FA 38 C5 A3
