# Supplementary material for: Metal-Free Diastereo- and Enantioselective Dearomative Formal [3 + 2] Cycloaddition of 2-Nitrobenzofurans and Isocyanoacetate Esters
Source: Org Lett. 2022 Mar 16;24(11):2149–54. doi: 10.1021/acs.orglett.2c00427 (PMC8961877; doi:10.1021/acs.orglett.2c00427)
Supplement: Supplementary file 2 — ol2c00427_si_002.zip [file ol2c00427_si_002.zip › 9/1-PROTON/pdata/1/intrng]

P 0
7.597396   6.989693
6.989387   6.760849
6.760543   6.513367
6.272913   5.982658
5.830197   5.531692
5.427200   5.116473
5.108224   4.802386
4.041610   3.374022
3.373716   3.092932
1.737590   0.984147
0.983842   0.606509
