# Supplementary material for: Metal-Free Diastereo- and Enantioselective Dearomative Formal [3 + 2] Cycloaddition of 2-Nitrobenzofurans and Isocyanoacetate Esters
Source: Org Lett. 2022 Mar 16;24(11):2149–54. doi: 10.1021/acs.orglett.2c00427 (PMC8961877; doi:10.1021/acs.orglett.2c00427)
Supplement: Supplementary file 2 — ol2c00427_si_002.zip [file ol2c00427_si_002.zip › 9/1-PROTON/pdata/1/peaklist.xml]

<?xml version="1.0" encoding="UTF-8"?>
<PeakList>
  <PeakList1D>
    <PeakList1DHeader creator="dpx3" date="2022-02-02T12:21:25.162+01:00" expNo="30" name="Feb02-2022" owner="" procNo="1" source="/opt/JRPE">
      <PeakPickDetails>F1=16.093031ppm, F2=-3.930342ppm, MI=0.00cm, MAXI=10000.00cm, PC=1.000
      </PeakPickDetails>
    </PeakList1DHeader>
    <Peak1D F1="15.245225" intensity="5.979924e-03" type="0"/>
    <Peak1D F1="13.874432" intensity="7.287948e-03" type="0"/>
    <Peak1D F1="13.838250" intensity="7.076095e-03" type="0"/>
    <Peak1D F1="13.436895" intensity="6.163891e-03" type="0"/>
    <Peak1D F1="13.060301" intensity="6.357911e-03" type="0"/>
    <Peak1D F1="12.695713" intensity="5.844086e-03" type="0"/>
    <Peak1D F1="11.834690" intensity="7.173796e-03" type="0"/>
    <Peak1D F1="8.778599" intensity="6.321886e-03" type="0"/>
    <Peak1D F1="8.358576" intensity="5.842144e-03" type="0"/>
    <Peak1D F1="8.169389" intensity="1.752819e-02" type="0"/>
    <Peak1D F1="8.043375" intensity="7.262717e-03" type="0"/>
    <Peak1D F1="8.026312" intensity="1.057450e-02" type="0"/>
    <Peak1D F1="8.013410" intensity="9.186718e-02" type="0"/>
    <Peak1D F1="7.689849" intensity="6.173120e-03" type="0"/>
    <Peak1D F1="7.670445" intensity="7.413362e-03" type="0"/>
    <Peak1D F1="7.651425" intensity="1.408815e-02" type="0"/>
    <Peak1D F1="7.641340" intensity="1.254090e-02" type="0"/>
    <Peak1D F1="7.632645" intensity="9.671275e-03" type="0"/>
    <Peak1D F1="7.622205" intensity="1.423222e-02" type="0"/>
    <Peak1D F1="7.578648" intensity="6.977811e-03" type="0"/>
    <Peak1D F1="7.572347" intensity="7.263901e-03" type="0"/>
    <Peak1D F1="7.536393" intensity="2.156371e-02" type="0"/>
    <Peak1D F1="7.528351" intensity="7.511021e-03" type="0"/>
    <Peak1D F1="7.517594" intensity="8.157628e-03" type="0"/>
    <Peak1D F1="7.473826" intensity="2.321538e-02" type="0"/>
    <Peak1D F1="7.454960" intensity="2.350571e-02" type="0"/>
    <Peak1D F1="7.443463" intensity="2.604963e-02" type="0"/>
    <Peak1D F1="7.405448" intensity="3.774800e-02" type="0"/>
    <Peak1D F1="7.385665" intensity="3.563742e-02" type="0"/>
    <Peak1D F1="7.359271" intensity="3.507576e-02" type="0"/>
    <Peak1D F1="7.334117" intensity="4.652535e-02" type="0"/>
    <Peak1D F1="7.328243" intensity="5.911357e-02" type="0"/>
    <Peak1D F1="7.320616" intensity="4.556074e-02" type="0"/>
    <Peak1D F1="7.315813" intensity="4.573713e-02" type="0"/>
    <Peak1D F1="7.308583" intensity="6.783405e-02" type="0"/>
    <Peak1D F1="7.301126" intensity="7.830684e-02" type="0"/>
    <Peak1D F1="7.290364" intensity="3.118505e-02" type="0"/>
    <Peak1D F1="7.275393" intensity="6.177730e-02" type="0"/>
    <Peak1D F1="7.263309" intensity="6.709124e-02" type="0"/>
    <Peak1D F1="7.255679" intensity="1.130207e-01" type="0"/>
    <Peak1D F1="7.247780" intensity="1.248866e-01" type="0"/>
    <Peak1D F1="7.242418" intensity="1.865511e-01" type="0"/>
    <Peak1D F1="7.236871" intensity="1.977227e-01" type="0"/>
    <Peak1D F1="7.220968" intensity="4.851405e-01" type="0"/>
    <Peak1D F1="7.216605" intensity="6.282819e-01" type="0"/>
    <Peak1D F1="7.201188" intensity="2.306209e+00" type="0"/>
    <Peak1D F1="7.199037" intensity="2.477058e+00" type="0"/>
    <Peak1D F1="7.190501" intensity="4.293110e+00" type="0"/>
    <Peak1D F1="7.176779" intensity="2.066643e+00" type="0"/>
    <Peak1D F1="7.174656" intensity="1.862277e+00" type="0"/>
    <Peak1D F1="7.165431" intensity="4.984197e-01" type="0"/>
    <Peak1D F1="7.158260" intensity="7.924647e-01" type="0"/>
    <Peak1D F1="7.152501" intensity="3.736025e-01" type="0"/>
    <Peak1D F1="7.147652" intensity="5.759154e-01" type="0"/>
    <Peak1D F1="7.131318" intensity="4.297967e-01" type="0"/>
    <Peak1D F1="7.122151" intensity="2.300794e+00" type="0"/>
    <Peak1D F1="7.116828" intensity="2.237647e+00" type="0"/>
    <Peak1D F1="7.111019" intensity="1.030541e+00" type="0"/>
    <Peak1D F1="7.102846" intensity="5.789155e-01" type="0"/>
    <Peak1D F1="7.095932" intensity="1.143987e+00" type="0"/>
    <Peak1D F1="7.089664" intensity="1.809331e+00" type="0"/>
    <Peak1D F1="7.083161" intensity="9.878136e-01" type="0"/>
    <Peak1D F1="7.081388" intensity="8.794175e-01" type="0"/>
    <Peak1D F1="7.061392" intensity="9.635905e-01" type="0"/>
    <Peak1D F1="7.059639" intensity="9.521083e-01" type="0"/>
    <Peak1D F1="7.054436" intensity="9.805600e-01" type="0"/>
    <Peak1D F1="7.052736" intensity="9.084815e-01" type="0"/>
    <Peak1D F1="6.946811" intensity="1.314741e-02" type="0"/>
    <Peak1D F1="6.919215" intensity="1.132195e-02" type="0"/>
    <Peak1D F1="6.879532" intensity="7.143824e-03" type="0"/>
    <Peak1D F1="6.863498" intensity="3.076221e-02" type="0"/>
    <Peak1D F1="6.855205" intensity="4.137634e-02" type="0"/>
    <Peak1D F1="6.847332" intensity="7.297691e-02" type="0"/>
    <Peak1D F1="6.839396" intensity="3.881679e-02" type="0"/>
    <Peak1D F1="6.831319" intensity="3.775973e-02" type="0"/>
    <Peak1D F1="6.818796" intensity="5.031296e-02" type="0"/>
    <Peak1D F1="6.774617" intensity="8.292031e-03" type="0"/>
    <Peak1D F1="6.697028" intensity="4.683931e-02" type="0"/>
    <Peak1D F1="6.671881" intensity="2.030580e+00" type="0"/>
    <Peak1D F1="6.643277" intensity="1.762055e+00" type="0"/>
    <Peak1D F1="6.506162" intensity="7.873462e-03" type="0"/>
    <Peak1D F1="6.417621" intensity="2.577438e-02" type="0"/>
    <Peak1D F1="6.391877" intensity="1.392364e-02" type="0"/>
    <Peak1D F1="6.364961" intensity="7.010701e-03" type="0"/>
    <Peak1D F1="6.274555" intensity="7.270673e-03" type="0"/>
    <Peak1D F1="6.191545" intensity="7.199835e-03" type="0"/>
    <Peak1D F1="6.179925" intensity="6.285687e-03" type="0"/>
    <Peak1D F1="6.121525" intensity="1.430662e+00" type="0"/>
    <Peak1D F1="6.119377" intensity="1.495228e+00" type="0"/>
    <Peak1D F1="6.115230" intensity="1.458559e+00" type="0"/>
    <Peak1D F1="6.112707" intensity="1.363956e+00" type="0"/>
    <Peak1D F1="5.918839" intensity="3.654449e-02" type="0"/>
    <Peak1D F1="5.911746" intensity="4.048140e-02" type="0"/>
    <Peak1D F1="5.837719" intensity="9.363154e-03" type="0"/>
    <Peak1D F1="5.773709" intensity="6.035457e-03" type="0"/>
    <Peak1D F1="5.663732" intensity="1.509081e+00" type="0"/>
    <Peak1D F1="5.506805" intensity="8.847231e-03" type="0"/>
    <Peak1D F1="5.414224" intensity="1.140410e-02" type="0"/>
    <Peak1D F1="5.290245" intensity="5.006846e-02" type="0"/>
    <Peak1D F1="5.275011" intensity="6.389211e-02" type="0"/>
    <Peak1D F1="5.265799" intensity="4.253383e-02" type="0"/>
    <Peak1D F1="5.225602" intensity="2.818814e-02" type="0"/>
    <Peak1D F1="5.041907" intensity="8.296306e-03" type="0"/>
    <Peak1D F1="5.036938" intensity="6.742132e-03" type="0"/>
    <Peak1D F1="5.018761" intensity="1.010591e-02" type="0"/>
    <Peak1D F1="4.993774" intensity="4.366913e-02" type="0"/>
    <Peak1D F1="4.944705" intensity="3.438991e+00" type="0"/>
    <Peak1D F1="4.659600" intensity="1.713466e-02" type="0"/>
    <Peak1D F1="4.163145" intensity="1.334363e-02" type="0"/>
    <Peak1D F1="4.152312" intensity="1.374668e-02" type="0"/>
    <Peak1D F1="4.144743" intensity="1.590704e-02" type="0"/>
    <Peak1D F1="4.132159" intensity="1.392146e-02" type="0"/>
    <Peak1D F1="4.032891" intensity="7.527566e-02" type="0"/>
    <Peak1D F1="3.962933" intensity="7.941262e-03" type="0"/>
    <Peak1D F1="3.921504" intensity="3.542826e-01" type="0"/>
    <Peak1D F1="3.913244" intensity="4.724451e-02" type="0"/>
    <Peak1D F1="3.872056" intensity="4.275058e-02" type="0"/>
    <Peak1D F1="3.851772" intensity="2.755531e-01" type="0"/>
    <Peak1D F1="3.789107" intensity="1.497101e+01" type="0"/>
    <Peak1D F1="3.736105" intensity="4.383451e-02" type="0"/>
    <Peak1D F1="3.668396" intensity="2.603298e-01" type="0"/>
    <Peak1D F1="3.655827" intensity="1.138831e+00" type="0"/>
    <Peak1D F1="3.565673" intensity="1.222753e-02" type="0"/>
    <Peak1D F1="3.540184" intensity="7.753389e-02" type="0"/>
    <Peak1D F1="3.521459" intensity="8.318458e-02" type="0"/>
    <Peak1D F1="3.494261" intensity="1.973606e-02" type="0"/>
    <Peak1D F1="3.461380" intensity="3.758110e-01" type="0"/>
    <Peak1D F1="3.419080" intensity="6.639259e-02" type="0"/>
    <Peak1D F1="3.368965" intensity="1.876968e-02" type="0"/>
    <Peak1D F1="3.285512" intensity="1.500000e+01" type="0"/>
    <Peak1D F1="3.234111" intensity="2.296913e-02" type="0"/>
    <Peak1D F1="3.213202" intensity="1.231055e-02" type="0"/>
    <Peak1D F1="3.157502" intensity="8.158623e-03" type="0"/>
    <Peak1D F1="3.138448" intensity="6.721726e-03" type="0"/>
    <Peak1D F1="3.102694" intensity="1.575769e-02" type="0"/>
    <Peak1D F1="3.044784" intensity="7.477936e-02" type="0"/>
    <Peak1D F1="2.174380" intensity="7.535182e-03" type="0"/>
    <Peak1D F1="2.151094" intensity="1.084620e-02" type="0"/>
    <Peak1D F1="2.122964" intensity="8.693237e-03" type="0"/>
    <Peak1D F1="2.100990" intensity="1.052571e-02" type="0"/>
    <Peak1D F1="2.073873" intensity="6.251987e-03" type="0"/>
    <Peak1D F1="1.948219" intensity="1.168610e-02" type="0"/>
    <Peak1D F1="1.928085" intensity="1.028123e-02" type="0"/>
    <Peak1D F1="1.913736" intensity="7.869874e-03" type="0"/>
    <Peak1D F1="1.790299" intensity="6.224623e-03" type="0"/>
    <Peak1D F1="1.624706" intensity="9.226328e-03" type="0"/>
    <Peak1D F1="1.614374" intensity="1.035087e-02" type="0"/>
    <Peak1D F1="1.594234" intensity="1.122209e-02" type="0"/>
    <Peak1D F1="1.567559" intensity="1.210915e-02" type="0"/>
    <Peak1D F1="1.547211" intensity="1.309387e-02" type="0"/>
    <Peak1D F1="1.518451" intensity="1.435702e-02" type="0"/>
    <Peak1D F1="1.481811" intensity="1.565411e+00" type="0"/>
    <Peak1D F1="1.366550" intensity="1.414662e-02" type="0"/>
    <Peak1D F1="1.357270" intensity="1.861643e-02" type="0"/>
    <Peak1D F1="1.318692" intensity="1.570371e-02" type="0"/>
    <Peak1D F1="1.295713" intensity="2.219551e-02" type="0"/>
    <Peak1D F1="1.263011" intensity="5.332908e-02" type="0"/>
    <Peak1D F1="1.248080" intensity="6.132330e-02" type="0"/>
    <Peak1D F1="1.213865" intensity="7.777136e-02" type="0"/>
    <Peak1D F1="1.184832" intensity="2.442849e-01" type="0"/>
    <Peak1D F1="1.118726" intensity="9.769498e-03" type="0"/>
    <Peak1D F1="1.104586" intensity="9.359624e-03" type="0"/>
    <Peak1D F1="1.081773" intensity="1.147877e-02" type="0"/>
    <Peak1D F1="1.056918" intensity="9.059432e-03" type="0"/>
    <Peak1D F1="1.047194" intensity="7.526428e-03" type="0"/>
    <Peak1D F1="1.036229" intensity="8.605744e-03" type="0"/>
    <Peak1D F1="0.993453" intensity="9.013239e-03" type="0"/>
    <Peak1D F1="0.969868" intensity="6.499997e-03" type="0"/>
    <Peak1D F1="0.913368" intensity="8.059106e-03" type="0"/>
    <Peak1D F1="0.875511" intensity="2.986125e-02" type="0"/>
    <Peak1D F1="0.850639" intensity="6.736734e-02" type="0"/>
    <Peak1D F1="0.825960" intensity="7.057991e-02" type="0"/>
    <Peak1D F1="0.810752" intensity="6.759006e-02" type="0"/>
    <Peak1D F1="0.786986" intensity="3.290583e-02" type="0"/>
    <Peak1D F1="0.754774" intensity="1.838772e-02" type="0"/>
    <Peak1D F1="0.723299" intensity="8.529617e-03" type="0"/>
    <Peak1D F1="-0.000152" intensity="1.845202e-01" type="0"/>
    <Peak1D F1="-0.012336" intensity="9.638754e-03" type="0"/>
    <Peak1D F1="-0.580883" intensity="7.046461e-03" type="0"/>
    <Peak1D F1="-2.905723" intensity="5.835958e-03" type="0"/>
    <Peak1D F1="-3.431805" intensity="6.150268e-03" type="0"/>
    <Peak1D F1="-3.590066" intensity="7.051020e-03" type="0"/>
  </PeakList1D>
</PeakList>
