# Supplementary material for: Metal-Free Diastereo- and Enantioselective Dearomative Formal [3 + 2] Cycloaddition of 2-Nitrobenzofurans and Isocyanoacetate Esters
Source: Org Lett. 2022 Mar 16;24(11):2149–54. doi: 10.1021/acs.orglett.2c00427 (PMC8961877; doi:10.1021/acs.orglett.2c00427)
Supplement: Supplementary file 2 — ol2c00427_si_002.zip [file ol2c00427_si_002.zip › 9/1-PROTON/uxnmr.info]

CONFIGURATION INFORMATION
=========================

Path         : /opt/topspin3.5pl7/conf/instr/spect/uxnmr.info
Date         : Tue Nov  9 14:02:29 2021
Release      : TopSpin 3.5 pl 7
Installed in : /opt/topspin3.5pl7
Host         : sc300
OS           : CentOS Linux release 7.3.1611 (Core) 
CPU          : Intel(R) Xeon(R) CPU E5-1620 v4 @ 3.50GHz (8 cores at 1236 MHz with Hyperthreading)
User         : dpx3 (dpx3)
System       : Avance III 300 NMR spectrometer
1H-frequency : 300.13 MHz
Description  : AVANCE NANOBAY V3-I 300MHZ
Location     : Edificio de investigacion Laboratorio RMN Sala -1.53
Bruker Order : 10267833    Z133001_001
Configured in: sc300:/opt/topspin3.5pl7/conf/instr/spect

IPSO: connected to spectrometer subnet
- TCP/IP address = 149.236.99.90
 - IPSO type: AQS
- Tctrl : 1
- Fctrls: 2
- Gctrl1: without digital preemphasis
- Rctrl : 1
- FREDs : none
- DPP : none

DRU1: AQS DRU Z100977/03345 ECL 07.01
- TCP/IP address = 149.236.99.89
- Firmware Version = 151014
- DRU1 controls AQS-Rack and HPPR/2

AQS: connected to 149.236.99.89:/dev/tty10
  _Slot_ SBSB _____________________Board_____________________
  Number Addr Type HW-VS FW-VS ID  ECL Name   Description
  -----------------------------------------------------------
     2   0x10 0x43   0x5    CD  R  0.4 REC-1  AQS RXAD/2 600 Z130588/3457 ECL 00.04
     3   0x34 0xd6   0x1        X  5.2 REF-1  REF/3-600 Reference Board for AQS/3 Receiver
     4   0x24 0x32     0        S  3.3 SGU-1  AQS SGU/3 600 (2CH) Z117129/03839 ECL 03.03 FPGA-Vs=20131031
     8   0x36  0x5     0        A  9.2 BLA-1  BLA2BB 150/60 20-400 W1345049/5655 ECL 09.02
    12   0xa0 0x94     0        V  2.1 PS-1   
    14   0xa1 0x93     0        V  0.1 PS-2   
    15   0xa2 0x91     0        V  1.2 PS-3   AQS PSM-D Power Supply Module
    --   0x20 0xd9     0        B  1.2 MASTER 
     1   0x20  0x7     0        B      MASTER AQS Rack Master
  Logical Receiver/SGU configuration:


Router: 1 AQS-Minirouter

Amplifiers (AQS configuration):
  RO  Amplifier  Module  Nucleus  Power/W  Switchbox Name PN/SN/FW
   1      1         1        B      150    N         BLA2BB 150/60 20-400 W1345049/5655/-
   2      1         2        B       60    N         BLA2BB 150/60 20-400 W1345049/5655/-


Transmitters at the spectrometer subnet:
----------------------------------------
LTRX Z109887/00554 ECL 04.01:
- TCP/IP address = 149.236.99.20
- Amplifier      = BSMS/2 LOCK TRANSCEIVER 300: Z109887/00554 ECL 04.01

BSMS: BSMS/2 connected to ethernet
- TCP/IP address = 149.236.99.20
- ELCB firmware version = 20180620
- GAB current limits = 0.0/X, 0.0/Y, 10.0/Z (in A)
- SCB channels = 20
- Shim System = BOSS1-SB
- L-TRX = BSMS/2 LOCK TRANSCEIVER 300: Z109887/00554 ECL 04.01
- Lock: on L-TRX board
- VTU_SPB = BSMS/2 SPB SENSOR & PNEUMATIC BD: Z115191/04040 ECL 05.02
- VTU_VPSB1 = BSMS/2 VARIABLE POWER SUPPLY BD: Z115193/04263 ECL 01.05

VTU: in BSMS/2 connected to ethernet
- TCP/IP address = 149.236.99.20

Bruker Automatic Changer: device connected to 149.236.99.90:/dev/tty01
- Capacity: 60 holders
- Firmware: 970425
- use BACS air  = yes
- BACS sx delay = 10 s
- Sample Rail fast changer mode = no

Preamplifiers :
HPPR2: - HPPR/2 preamplifier connected to 149.236.99.89:/dev/tty10
    Type      : HPPR/2
    Controller: no Cover, with Application firmware = aQ
                no LED display for tuning and matching
    Module  1 : 1H/2H 1H (virtual 50 Ohm reference: 23.2%/61.1deg)
                PN=Z003950, SN=01123 from 20170714
    Module  2 : 1H/2H 2H (virtual 50 Ohm reference: 51.7%/-68.3deg)
                PN=Z003950, SN=01123 from 20170714
    Module  3 : XBB19F 2HS
                PN=Z003954, SN=00707 from 20170323


Gradient Controller cable connections
--------------------------------------------------------------------
GCtrl1: connected to GAB in BSMS

RF cable connections (detected)
--------------------------------------------------------------------
SGU1 NORM output -> input 1 of transmitter 1 (BLA2BB 150/60 20-400 W1345049/5655)
SGU1 AUX  output -> input 1 of transmitter 2 (BSMS/2 LOCK TRANSCEIVER 300 Z109887/00554 at TCP/IP 149.236.99.20)
SGU2 NORM output -> input 2 of transmitter 1 (BLA2BB 150/60 20-400 W1345049/5655)
SGU2 AUX  output -> TUNE signal input of HPPR

Blanking cable connections (detected)
--------------------------------------------------------------------
transmitter 1 = BLA2BB 150/60 20-400 W1345049/5655:
- amplifier B-150W uses blanking 1
- amplifier B-60W uses blanking 2

transmitter 2 = BSMS/2 LOCK TRANSCEIVER 300 Z109887/00554 at TCP/IP 149.236.99.20:
- amplifier 2H-5W uses blanking 8
