# Supplementary material for: Metal-Free Diastereo- and Enantioselective Dearomative Formal [3 + 2] Cycloaddition of 2-Nitrobenzofurans and Isocyanoacetate Esters
Source: Org Lett. 2022 Mar 16;24(11):2149–54. doi: 10.1021/acs.orglett.2c00427 (PMC8961877; doi:10.1021/acs.orglett.2c00427)
Supplement: Supplementary file 2 — ol2c00427_si_002.zip [file ol2c00427_si_002.zip › 9/2-CARBON/audita.txt]

##TITLE= Audit trail, TopSpin 3.5 pl 7
##JCAMPDX= 5.01
##ORIGIN= Bruker BioSpin GmbH
##OWNER= dpx3
$$ /opt/data3/JRPE/Feb02-2022/170/audita.txt
##AUDIT TRAIL=  $$ (NUMBER, WHEN, WHO, WHERE, PROCESS, VERSION, WHAT)
(   1,<2022-02-03 01:34:54.750 +0100>,<dpx3>,<sc300>,<go4>,<TopSpin 3.5.7>,
      <created by zg
	started at 2022-02-03 00:37:05.658 +0100,
	POWCHK enabled, PULCHK disabled,
       configuration hash MD5:
       B1 4F F0 AF 75 94 EF 64 32 01 5D EA 5F EB 71 EE
       data hash MD5: 64K
       4E 7C 67 D8 16 12 F9 37 2E 45 99 9E 1B AA 4A B3>)
(   2,<2022-02-03 01:34:54.782 +0100>,<dpx3>,<sc300>,<audit>,<TopSpin 3.5.7>,
      <user comment:
       ICON-NMR User ID: JRPE
       data hash MD5: 64K
       4E 7C 67 D8 16 12 F9 37 2E 45 99 9E 1B AA 4A B3>)
(   3,<2022-02-03 01:34:56.898 +0100>,<dpx3>,<sc300>,<dirdata>,<TopSpin 3.5.7>,
      <wrpa from 1 170 "Feb02-2022" "/opt/JRPE"
       data hash MD5: 64K
       4E 7C 67 D8 16 12 F9 37 2E 45 99 9E 1B AA 4A B3>)
##END=

$$ hash MD5
$$ D0 72 06 7F B9 D3 5D 43 4C 78 A0 78 E4 D3 34 84
