# Supplementary material for: Metal-Free Diastereo- and Enantioselective Dearomative Formal [3 + 2] Cycloaddition of 2-Nitrobenzofurans and Isocyanoacetate Esters
Source: Org Lett. 2022 Mar 16;24(11):2149–54. doi: 10.1021/acs.orglett.2c00427 (PMC8961877; doi:10.1021/acs.orglett.2c00427)
Supplement: Supplementary file 2 — ol2c00427_si_002.zip [file ol2c00427_si_002.zip › 9/2-CARBON/pdata/1/auditp.txt]

##TITLE= Audit trail, TopSpin 3.5 pl 7
##JCAMPDX= 5.01
##ORIGIN= Bruker BioSpin GmbH
##OWNER= dpx3
$$ /opt/data3/JRPE/Feb02-2022/170/pdata/1/auditp.txt
##AUDIT TRAIL=  $$ (NUMBER, WHEN, WHO, WHERE, PROCESS, VERSION, WHAT)
(   1,<2022-02-03 01:34:54.750 +0100>,<dpx3>,<sc300>,<go4>,<TopSpin 3.5.7>,
      <created by zg
	started at 2022-02-03 00:37:05.658 +0100,
	POWCHK enabled, PULCHK disabled,
       configuration hash MD5:
       B1 4F F0 AF 75 94 EF 64 32 01 5D EA 5F EB 71 EE
       data hash MD5: 64K
       4E 7C 67 D8 16 12 F9 37 2E 45 99 9E 1B AA 4A B3>)
(   2,<2022-02-03 01:34:54.782 +0100>,<dpx3>,<sc300>,<audit>,<TopSpin 3.5.7>,
      <user comment:
       ICON-NMR User ID: JRPE
       data hash MD5: 64K
       4E 7C 67 D8 16 12 F9 37 2E 45 99 9E 1B AA 4A B3>)
(   3,<2022-02-03 01:34:55.085 +0100>,<dpx3>,<sc300>,<proc1d>,<TopSpin 3.5.7>,
      <Start of raw data processing
       ef LB = 1 FT_mod = 6 PKNL = 1 SI = 32K 
       data hash MD5: 32K
       4B 31 80 37 7E 12 37 7B 7F 96 5D 78 87 41 9E A5>)
(   4,<2022-02-03 01:34:55.249 +0100>,<dpx3>,<sc300>,<proc1d>,<TopSpin 3.5.7>,
      <apk 
       data hash MD5: 32K
       68 B3 98 37 7D A4 45 88 51 C3 E6 9B 21 11 42 BF>)
(   5,<2022-02-03 01:34:55.275 +0100>,<dpx3>,<sc300>,<proc1d>,<TopSpin 3.5.7>,
      <abs ABSG = 5 
       data hash MD5: 32K
       A7 4C FE 12 C2 DC F8 5C 62 A0 80 91 41 34 B1 EC>)
(   6,<2022-02-03 01:34:57.597 +0100>,<dpx3>,<sc300>,<dirdata>,<TopSpin 3.5.7>,
      <wrpa from 1 170 "Feb02-2022" "/opt/JRPE"
       data hash MD5: 32K
       A7 4C FE 12 C2 DC F8 5C 62 A0 80 91 41 34 B1 EC>)
##END=

$$ hash MD5
$$ 11 B9 8B E1 A8 F1 F2 25 78 1B 7D F3 1E 9E 52 2A
