# Supplementary material for: Metal-Free Diastereo- and Enantioselective Dearomative Formal [3 + 2] Cycloaddition of 2-Nitrobenzofurans and Isocyanoacetate Esters
Source: Org Lett. 2022 Mar 16;24(11):2149–54. doi: 10.1021/acs.orglett.2c00427 (PMC8961877; doi:10.1021/acs.orglett.2c00427)
Supplement: Supplementary file 2 — ol2c00427_si_002.zip [file ol2c00427_si_002.zip › 9/2-CARBON/pdata/1/peaklist.xml]

<?xml version="1.0" encoding="UTF-8"?>
<PeakList>
  <PeakList1D>
    <PeakList1DHeader creator="dpx3" date="2022-02-03T01:34:55.283+01:00" expNo="170" name="Feb02-2022" owner="" procNo="1" source="/opt/JRPE">
      <PeakPickDetails>F1=220.024399ppm, F2=-20.024395ppm, MI=0.00cm, MAXI=10000.00cm, PC=1.400
      </PeakPickDetails>
    </PeakList1DHeader>
    <Peak1D F1="174.376160" intensity="3.599097e+00" type="0"/>
    <Peak1D F1="156.586945" intensity="3.199238e+00" type="0"/>
    <Peak1D F1="136.231110" intensity="3.586771e+00" type="0"/>
    <Peak1D F1="131.846161" intensity="7.003665e+00" type="0"/>
    <Peak1D F1="129.428329" intensity="7.164149e+00" type="0"/>
    <Peak1D F1="128.888504" intensity="7.385606e+00" type="0"/>
    <Peak1D F1="128.560822" intensity="1.456247e+01" type="0"/>
    <Peak1D F1="126.086494" intensity="3.820996e+00" type="0"/>
    <Peak1D F1="125.496429" intensity="1.500000e+01" type="0"/>
    <Peak1D F1="123.446739" intensity="2.640373e+00" type="0"/>
    <Peak1D F1="114.439690" intensity="3.600232e+00" type="0"/>
    <Peak1D F1="110.881958" intensity="7.686035e+00" type="0"/>
    <Peak1D F1="92.024025" intensity="7.686027e+00" type="0"/>
    <Peak1D F1="77.450241" intensity="6.316184e+01" type="0"/>
    <Peak1D F1="77.226921" intensity="2.180609e+00" type="0"/>
    <Peak1D F1="77.027313" intensity="6.476942e+01" type="0"/>
    <Peak1D F1="76.603951" intensity="6.360872e+01" type="0"/>
    <Peak1D F1="74.892097" intensity="4.687297e+00" type="0"/>
    <Peak1D F1="55.572189" intensity="7.738315e+00" type="0"/>
    <Peak1D F1="53.416901" intensity="6.840430e+00" type="0"/>
    <Peak1D F1="53.213825" intensity="7.679322e+00" type="0"/>
  </PeakList1D>
</PeakList>
