# Supplementary material for: Metal-Free Diastereo- and Enantioselective Dearomative Formal [3 + 2] Cycloaddition of 2-Nitrobenzofurans and Isocyanoacetate Esters
Source: Org Lett. 2022 Mar 16;24(11):2149–54. doi: 10.1021/acs.orglett.2c00427 (PMC8961877; doi:10.1021/acs.orglett.2c00427)
Supplement: Supplementary file 2 — ol2c00427_si_002.zip [file ol2c00427_si_002.zip › 9/3-DEPT/audita.txt]

##TITLE= Audit trail, TopSpin 3.5 pl 7
##JCAMPDX= 5.01
##ORIGIN= Bruker BioSpin GmbH
##OWNER= dpx3
$$ /opt/data3/JRPE/Feb02-2022/171/audita.txt
##AUDIT TRAIL=  $$ (NUMBER, WHEN, WHO, WHERE, PROCESS, VERSION, WHAT)
(   1,<2022-02-03 01:54:40.635 +0100>,<dpx3>,<sc300>,<go4>,<TopSpin 3.5.7>,
      <created by zg
	started at 2022-02-03 01:35:53.787 +0100,
	POWCHK enabled, PULCHK disabled,
       configuration hash MD5:
       B1 4F F0 AF 75 94 EF 64 32 01 5D EA 5F EB 71 EE
       data hash MD5: 64K
       6F 30 BD C2 39 9E 69 35 F2 28 0F C6 F5 C3 18 03>)
(   2,<2022-02-03 01:54:40.665 +0100>,<dpx3>,<sc300>,<audit>,<TopSpin 3.5.7>,
      <user comment:
       ICON-NMR User ID: JRPE
       data hash MD5: 64K
       6F 30 BD C2 39 9E 69 35 F2 28 0F C6 F5 C3 18 03>)
(   3,<2022-02-03 01:54:42.601 +0100>,<dpx3>,<sc300>,<dirdata>,<TopSpin 3.5.7>,
      <wrpa from 1 171 "Feb02-2022" "/opt/JRPE"
       data hash MD5: 64K
       6F 30 BD C2 39 9E 69 35 F2 28 0F C6 F5 C3 18 03>)
##END=

$$ hash MD5
$$ 4A 35 66 44 90 BC 47 EA 00 18 33 F6 1A C1 DE B3
