# Supplementary material for: Metal-Free Diastereo- and Enantioselective Dearomative Formal [3 + 2] Cycloaddition of 2-Nitrobenzofurans and Isocyanoacetate Esters
Source: Org Lett. 2022 Mar 16;24(11):2149–54. doi: 10.1021/acs.orglett.2c00427 (PMC8961877; doi:10.1021/acs.orglett.2c00427)
Supplement: Supplementary file 2 — ol2c00427_si_002.zip [file ol2c00427_si_002.zip › 9/3-DEPT/pdata/1/intrng]

P 0
153.100828   152.846870
150.444038   150.175429
139.772924   139.333381
135.885415   135.284707
131.978371   131.709761
129.560887   128.300865
127.114101   126.855259
126.171526   125.907801
125.639191   125.316860
121.751682   121.492841
119.055822   118.733491
112.247798   111.593368
111.358945   110.416371
109.722870   108.917042
102.192043   101.928317
98.939428   97.669639
97.064047   96.795438
94.924940   94.275394
92.214429   91.608837
91.164410   90.876266
89.416008   89.157166
87.203644   86.939919
79.067225   78.774197
77.211379   76.937886
72.811070   72.537577
68.610998   68.361924
67.692843   67.292370
66.388867   66.120257
65.255824   64.879771
61.778554   61.505061
58.735944   58.330588
55.717752   55.439375
54.784945   54.516336
53.627483   53.075614
49.363922   49.105080
48.225995   47.962269
45.813395   45.564321
44.416627   44.162669
43.957549   43.395912
41.598671   41.330062
40.353301   40.089575
38.165356   37.911398
35.239957   34.985999
32.299906   31.767571
25.242808   24.969314
20.090393   19.665502
18.986653   18.713160
9.140902   8.823454
