# Supplementary material for: Metal-Free Diastereo- and Enantioselective Dearomative Formal [3 + 2] Cycloaddition of 2-Nitrobenzofurans and Isocyanoacetate Esters
Source: Org Lett. 2022 Mar 16;24(11):2149–54. doi: 10.1021/acs.orglett.2c00427 (PMC8961877; doi:10.1021/acs.orglett.2c00427)
Supplement: Supplementary file 2 — ol2c00427_si_002.zip [file ol2c00427_si_002.zip › 9/3-DEPT/pdata/1/peaklist.xml]

<?xml version="1.0" encoding="UTF-8"?>
<PeakList>
  <PeakList1D>
    <PeakList1DHeader creator="dpx3" date="2022-02-03T01:54:41.148+01:00" expNo="171" name="Feb02-2022" owner="" procNo="1" source="/opt/JRPE">
      <PeakPickDetails>F1=160.016296ppm, F2=-0.016233ppm, MI=0.00cm, MAXI=10000.00cm, PC=1.400
      </PeakPickDetails>
    </PeakList1DHeader>
    <Peak1D F1="131.846054" intensity="7.080980e+00" type="0"/>
    <Peak1D F1="129.428146" intensity="6.541045e+00" type="0"/>
    <Peak1D F1="128.888397" intensity="7.301041e+00" type="0"/>
    <Peak1D F1="128.561615" intensity="1.500000e+01" type="0"/>
    <Peak1D F1="125.496048" intensity="1.464795e+01" type="0"/>
    <Peak1D F1="110.882095" intensity="6.997346e+00" type="0"/>
    <Peak1D F1="92.023987" intensity="6.895941e+00" type="0"/>
    <Peak1D F1="55.573689" intensity="1.083138e+01" type="0"/>
    <Peak1D F1="53.419407" intensity="6.953211e+00" type="0"/>
    <Peak1D F1="53.215984" intensity="9.876344e+00" type="0"/>
  </PeakList1D>
</PeakList>
