# Supplementary material for: Metal-Free Diastereo- and Enantioselective Dearomative Formal [3 + 2] Cycloaddition of 2-Nitrobenzofurans and Isocyanoacetate Esters
Source: Org Lett. 2022 Mar 16;24(11):2149–54. doi: 10.1021/acs.orglett.2c00427 (PMC8961877; doi:10.1021/acs.orglett.2c00427)
Supplement: Supplementary file 2 — ol2c00427_si_002.zip [file ol2c00427_si_002.zip › 9/3-DEPT/pdata/1/peakrng]

P    #regions in PPM
# 2022-02-03 01:54:41 +0100  dpx3@sc300
# low field   high field   mi   maxi
  160.016296386719  -0.0162330308808112  0.000  10000.000  # for region 1
