# Supplementary material for: Metal-Free Diastereo- and Enantioselective Dearomative Formal [3 + 2] Cycloaddition of 2-Nitrobenzofurans and Isocyanoacetate Esters
Source: Org Lett. 2022 Mar 16;24(11):2149–54. doi: 10.1021/acs.orglett.2c00427 (PMC8961877; doi:10.1021/acs.orglett.2c00427)
Supplement: Supplementary file 2 — ol2c00427_si_002.zip [file ol2c00427_si_002.zip › 9/3-DEPT/shimvalues]

# Thu Feb  3 01:54:40 2022
#$$PROBEIDENTIFIER=Z104275_0397
#$$PROBENAME=PA BBO 300S1 BBF-H-D-05 Z
#$$SHIMID=313232
#
# Active Shim Gradients
#
Z           		2927            
Z2          		-784            
Z3          		-1399           
Z4          		-3705           
Z5          		-2736           
Z6          		15125           
X           		-109            
XZ          		-1175           
XZ2         		5029            
XZ3         		-2904           
Y           		503             
YZ          		-2597           
YZ2         		8246            
YZ3         		4309            
XY          		1575            
XYZ         		9378            
(X2-Y2)     		-2373           
(X2-Y2)Z    		1591            
X3          		8445            
Y3          		-2401           
#
# Lock Parameter
#
FIELD		7437.619
LOCKPHASE		3.400   
LOCKPOWER		-30.000 
LOCKGAIN		118.988 
LOCKDC		-75.000 
LOCKSHIFT		7.240   
LOOPGAIN		-12.000 
LOOPTIME		0.400   
LOOPFILTER		100.000 
#
IEEE64_VERSION_CODE 1
#
# Shim currents 
#
SHIM_SETTING [1 ]  1419.64771944   
SHIM_SETTING [2 ]  -387.93577777   
SHIM_SETTING [3 ]  -735.86489969   
SHIM_SETTING [4 ]  -1948.86411275  
SHIM_SETTING [5 ]  -1439.30944838  
SHIM_SETTING [6 ]  -57.33400000    
SHIM_SETTING [7 ]  -618.05000000   
SHIM_SETTING [8 ]  2645.25400000   
SHIM_SETTING [9 ]  -1248.19800000  
SHIM_SETTING [10]  828.45000000    
SHIM_SETTING [11]  264.57800000    
SHIM_SETTING [12]  -1366.02200000  
SHIM_SETTING [13]  4337.39600000   
SHIM_SETTING [14]  2266.53400000   
SHIM_SETTING [15]  7955.96800000   
SHIM_SETTING [16]  836.86600000    
SHIM_SETTING [17]  -1527.50400000  
SHIM_SETTING [18]  4932.82800000   
SHIM_SETTING [19]  4442.07000000   
SHIM_SETTING [20]  -1262.92600000  
