# Supplementary material for: Metal-Free Diastereo- and Enantioselective Dearomative Formal [3 + 2] Cycloaddition of 2-Nitrobenzofurans and Isocyanoacetate Esters
Source: Org Lett. 2022 Mar 16;24(11):2149–54. doi: 10.1021/acs.orglett.2c00427 (PMC8961877; doi:10.1021/acs.orglett.2c00427)
Supplement: Supplementary file 2 — ol2c00427_si_002.zip [file ol2c00427_si_002.zip › 3aa/1-PROTON/pdata/1/auditp.txt]

##TITLE= Audit trail, TopSpin 3.5 pl 7
##JCAMPDX= 5.01
##ORIGIN= Bruker BioSpin GmbH
##OWNER= dpx3
$$ /opt/data3/JRPE/Jul24-2020/50/pdata/1/auditp.txt
##AUDIT TRAIL=  $$ (NUMBER, WHEN, WHO, WHERE, PROCESS, VERSION, WHAT)
(   1,<2020-07-24 12:45:12.790 +0200>,<dpx3>,<sc300>,<go4>,<TopSpin 3.5.7>,
      <created by zg
	started at 2020-07-24 12:43:13.775 +0200,
	POWCHK enabled, PULCHK disabled,
       configuration hash MD5:
       29 E0 C2 EB 33 36 CD 54 88 21 CF 96 1B 19 F1 EC
       data hash MD5: 64K
       F3 48 99 C4 71 D4 DE D5 F4 27 9E DE 26 67 39 97>)
(   2,<2020-07-24 12:45:12.818 +0200>,<dpx3>,<sc300>,<audit>,<TopSpin 3.5.7>,
      <user comment:
       ICON-NMR User ID: JRPE
       data hash MD5: 64K
       F3 48 99 C4 71 D4 DE D5 F4 27 9E DE 26 67 39 97>)
(   3,<2020-07-24 12:45:13.160 +0200>,<dpx3>,<sc300>,<proc1d>,<TopSpin 3.5.7>,
      <Start of raw data processing
       ef LB = 0.3 FT_mod = 6 PKNL = 1 SI = 64K 
       data hash MD5: 64K
       4E 74 C8 4E ED 71 4B 58 5B 35 7A C4 43 95 7B 94>)
(   4,<2020-07-24 12:45:13.429 +0200>,<dpx3>,<sc300>,<proc1d>,<TopSpin 3.5.7>,
      <apk 
       data hash MD5: 64K
       83 F4 35 0C D8 A8 3F 75 66 04 BF 0D 4C 3D 64 FD>)
(   5,<2020-07-24 12:45:13.459 +0200>,<dpx3>,<sc300>,<proc1d>,<TopSpin 3.5.7>,
      <abs ABSG = 5 
       data hash MD5: 64K
       37 68 1D EB 82 DE 51 6C EA A9 BE 8A 1B 66 CE 1D>)
(   6,<2020-07-24 12:45:21.432 +0200>,<dpx3>,<sc300>,<dirdata>,<TopSpin 3.5.7>,
      <wrpa from 1 50 "Jul24-2020" "/opt/JRPE"
       data hash MD5: 64K
       37 68 1D EB 82 DE 51 6C EA A9 BE 8A 1B 66 CE 1D>)
##END=

$$ hash MD5
$$ 74 AC 2A ED 5E 08 EC 20 0A 33 C7 41 D4 2F 7A 15
