# Supplementary material for: Metal-Free Diastereo- and Enantioselective Dearomative Formal [3 + 2] Cycloaddition of 2-Nitrobenzofurans and Isocyanoacetate Esters
Source: Org Lett. 2022 Mar 16;24(11):2149–54. doi: 10.1021/acs.orglett.2c00427 (PMC8961877; doi:10.1021/acs.orglett.2c00427)
Supplement: Supplementary file 2 — ol2c00427_si_002.zip [file ol2c00427_si_002.zip › 3aa/1-PROTON/pdata/1/peaklist.xml]

<?xml version="1.0" encoding="UTF-8"?>
<PeakList>
  <PeakList1D>
    <PeakList1DHeader creator="dpx3" date="2020-07-24T12:45:13.472+02:00" expNo="50" name="Jul24-2020" owner="" procNo="1" source="/opt/JRPE">
      <PeakPickDetails>F1=16.091961ppm, F2=-3.931412ppm, MI=0.00cm, MAXI=10000.00cm, PC=1.000
      </PeakPickDetails>
    </PeakList1DHeader>
    <Peak1D F1="13.312352" intensity="1.944937e-03" type="0"/>
    <Peak1D F1="9.268529" intensity="5.266630e-03" type="0"/>
    <Peak1D F1="9.257110" intensity="5.197918e-03" type="0"/>
    <Peak1D F1="8.341657" intensity="2.375633e-02" type="0"/>
    <Peak1D F1="8.316981" intensity="1.889064e-03" type="0"/>
    <Peak1D F1="8.232241" intensity="2.975569e-03" type="0"/>
    <Peak1D F1="8.216733" intensity="2.301065e-03" type="0"/>
    <Peak1D F1="8.176471" intensity="2.095144e-03" type="0"/>
    <Peak1D F1="8.149465" intensity="5.160444e-03" type="0"/>
    <Peak1D F1="8.115853" intensity="4.106069e-03" type="0"/>
    <Peak1D F1="8.082926" intensity="6.998986e-03" type="0"/>
    <Peak1D F1="8.072574" intensity="3.552457e-02" type="0"/>
    <Peak1D F1="8.057147" intensity="1.291380e-01" type="0"/>
    <Peak1D F1="8.042352" intensity="4.081567e-02" type="0"/>
    <Peak1D F1="8.035624" intensity="5.256589e-02" type="0"/>
    <Peak1D F1="8.016127" intensity="4.942198e+00" type="0"/>
    <Peak1D F1="7.995718" intensity="4.552228e-02" type="0"/>
    <Peak1D F1="7.989619" intensity="3.445733e-02" type="0"/>
    <Peak1D F1="7.947824" intensity="2.553071e-03" type="0"/>
    <Peak1D F1="7.899867" intensity="2.029016e-03" type="0"/>
    <Peak1D F1="7.711698" intensity="3.443346e-02" type="0"/>
    <Peak1D F1="7.705780" intensity="3.621404e-02" type="0"/>
    <Peak1D F1="7.698555" intensity="1.528928e-02" type="0"/>
    <Peak1D F1="7.684044" intensity="6.245497e-02" type="0"/>
    <Peak1D F1="7.679150" intensity="4.821233e-02" type="0"/>
    <Peak1D F1="7.668919" intensity="7.160509e-03" type="0"/>
    <Peak1D F1="7.636956" intensity="3.791330e-02" type="0"/>
    <Peak1D F1="7.632035" intensity="5.529325e-02" type="0"/>
    <Peak1D F1="7.624946" intensity="1.602431e-02" type="0"/>
    <Peak1D F1="7.614141" intensity="2.993606e-02" type="0"/>
    <Peak1D F1="7.608691" intensity="5.712645e-02" type="0"/>
    <Peak1D F1="7.604793" intensity="5.002911e-02" type="0"/>
    <Peak1D F1="7.596532" intensity="8.749483e-03" type="0"/>
    <Peak1D F1="7.571627" intensity="4.025472e-03" type="0"/>
    <Peak1D F1="7.549941" intensity="4.366309e-03" type="0"/>
    <Peak1D F1="7.535204" intensity="1.670044e-02" type="0"/>
    <Peak1D F1="7.525221" intensity="1.359975e-02" type="0"/>
    <Peak1D F1="7.515507" intensity="1.667895e-02" type="0"/>
    <Peak1D F1="7.509207" intensity="1.226692e-02" type="0"/>
    <Peak1D F1="7.495566" intensity="5.297897e-02" type="0"/>
    <Peak1D F1="7.490119" intensity="2.292185e-02" type="0"/>
    <Peak1D F1="7.484105" intensity="1.657632e-02" type="0"/>
    <Peak1D F1="7.469144" intensity="6.948926e-02" type="0"/>
    <Peak1D F1="7.462870" intensity="2.894320e-02" type="0"/>
    <Peak1D F1="7.457520" intensity="2.234912e-02" type="0"/>
    <Peak1D F1="7.449062" intensity="4.022106e-02" type="0"/>
    <Peak1D F1="7.440864" intensity="8.914352e-02" type="0"/>
    <Peak1D F1="7.423991" intensity="2.807284e-02" type="0"/>
    <Peak1D F1="7.419168" intensity="3.586780e-02" type="0"/>
    <Peak1D F1="7.412911" intensity="2.171319e-02" type="0"/>
    <Peak1D F1="7.395869" intensity="7.834858e-02" type="0"/>
    <Peak1D F1="7.389894" intensity="4.210921e-02" type="0"/>
    <Peak1D F1="7.375338" intensity="4.247534e-02" type="0"/>
    <Peak1D F1="7.370665" intensity="6.576736e-02" type="0"/>
    <Peak1D F1="7.349623" intensity="5.017130e-02" type="0"/>
    <Peak1D F1="7.345022" intensity="6.785179e-02" type="0"/>
    <Peak1D F1="7.340280" intensity="5.488072e-02" type="0"/>
    <Peak1D F1="7.326211" intensity="4.002485e-02" type="0"/>
    <Peak1D F1="7.321293" intensity="5.705838e-02" type="0"/>
    <Peak1D F1="7.311221" intensity="1.469899e-02" type="0"/>
    <Peak1D F1="7.300930" intensity="3.671236e-02" type="0"/>
    <Peak1D F1="7.298644" intensity="3.420086e-02" type="0"/>
    <Peak1D F1="7.275852" intensity="2.816249e-02" type="0"/>
    <Peak1D F1="7.271380" intensity="2.783945e-02" type="0"/>
    <Peak1D F1="7.254243" intensity="1.506041e-02" type="0"/>
    <Peak1D F1="7.246308" intensity="2.155243e-02" type="0"/>
    <Peak1D F1="7.216639" intensity="2.439187e-02" type="0"/>
    <Peak1D F1="7.189142" intensity="2.583267e+00" type="0"/>
    <Peak1D F1="7.176479" intensity="6.431410e-02" type="0"/>
    <Peak1D F1="7.170322" intensity="7.032257e-02" type="0"/>
    <Peak1D F1="7.155812" intensity="2.765878e-01" type="0"/>
    <Peak1D F1="7.149269" intensity="6.172562e-01" type="0"/>
    <Peak1D F1="7.142154" intensity="2.767587e+00" type="0"/>
    <Peak1D F1="7.137461" intensity="1.287586e+00" type="0"/>
    <Peak1D F1="7.134754" intensity="1.614499e+00" type="0"/>
    <Peak1D F1="7.131080" intensity="2.998292e+00" type="0"/>
    <Peak1D F1="7.127525" intensity="1.631726e+00" type="0"/>
    <Peak1D F1="7.120459" intensity="3.096114e+00" type="0"/>
    <Peak1D F1="7.116572" intensity="8.910357e-01" type="0"/>
    <Peak1D F1="7.114965" intensity="9.437017e-01" type="0"/>
    <Peak1D F1="7.107022" intensity="3.554447e-01" type="0"/>
    <Peak1D F1="7.085488" intensity="4.285080e-02" type="0"/>
    <Peak1D F1="7.081137" intensity="3.835732e-02" type="0"/>
    <Peak1D F1="7.078011" intensity="4.066915e-02" type="0"/>
    <Peak1D F1="7.074013" intensity="3.960102e-02" type="0"/>
    <Peak1D F1="7.070697" intensity="3.467907e-02" type="0"/>
    <Peak1D F1="7.055848" intensity="4.652210e-02" type="0"/>
    <Peak1D F1="7.052682" intensity="5.430836e-02" type="0"/>
    <Peak1D F1="7.049190" intensity="5.297261e-02" type="0"/>
    <Peak1D F1="7.045950" intensity="4.947027e-02" type="0"/>
    <Peak1D F1="7.031076" intensity="3.809502e-01" type="0"/>
    <Peak1D F1="7.028556" intensity="4.553276e-01" type="0"/>
    <Peak1D F1="7.026765" intensity="4.583832e-01" type="0"/>
    <Peak1D F1="7.024282" intensity="3.818930e-01" type="0"/>
    <Peak1D F1="7.003724" intensity="9.004983e-01" type="0"/>
    <Peak1D F1="7.001522" intensity="9.349513e-01" type="0"/>
    <Peak1D F1="6.999400" intensity="8.996374e-01" type="0"/>
    <Peak1D F1="6.997119" intensity="5.399240e-01" type="0"/>
    <Peak1D F1="6.978887" intensity="5.207208e-01" type="0"/>
    <Peak1D F1="6.976376" intensity="5.949904e-01" type="0"/>
    <Peak1D F1="6.974509" intensity="5.754713e-01" type="0"/>
    <Peak1D F1="6.972037" intensity="4.813867e-01" type="0"/>
    <Peak1D F1="6.934706" intensity="1.251165e-02" type="0"/>
    <Peak1D F1="6.892753" intensity="2.223456e-01" type="0"/>
    <Peak1D F1="6.890209" intensity="1.554218e-01" type="0"/>
    <Peak1D F1="6.878376" intensity="1.566065e+00" type="0"/>
    <Peak1D F1="6.873985" intensity="8.913185e-01" type="0"/>
    <Peak1D F1="6.868057" intensity="1.260176e+00" type="0"/>
    <Peak1D F1="6.864958" intensity="1.130966e+00" type="0"/>
    <Peak1D F1="6.859908" intensity="1.099633e+00" type="0"/>
    <Peak1D F1="6.855962" intensity="1.136750e+00" type="0"/>
    <Peak1D F1="6.850719" intensity="8.035765e-01" type="0"/>
    <Peak1D F1="6.846082" intensity="1.264972e+00" type="0"/>
    <Peak1D F1="6.839583" intensity="2.236461e-01" type="0"/>
    <Peak1D F1="6.831392" intensity="1.520622e-01" type="0"/>
    <Peak1D F1="6.815900" intensity="1.293669e+00" type="0"/>
    <Peak1D F1="6.788542" intensity="9.820484e-01" type="0"/>
    <Peak1D F1="6.756633" intensity="7.386458e-03" type="0"/>
    <Peak1D F1="6.727228" intensity="6.832013e-03" type="0"/>
    <Peak1D F1="6.698404" intensity="7.631553e-03" type="0"/>
    <Peak1D F1="6.673295" intensity="1.209551e-02" type="0"/>
    <Peak1D F1="6.670201" intensity="1.217477e-02" type="0"/>
    <Peak1D F1="6.644823" intensity="7.303815e-03" type="0"/>
    <Peak1D F1="6.608509" intensity="1.094554e-02" type="0"/>
    <Peak1D F1="6.580959" intensity="6.405557e-01" type="0"/>
    <Peak1D F1="6.577800" intensity="6.176760e-01" type="0"/>
    <Peak1D F1="6.555719" intensity="1.269882e+00" type="0"/>
    <Peak1D F1="6.552577" intensity="1.214526e+00" type="0"/>
    <Peak1D F1="6.530616" intensity="7.054259e-01" type="0"/>
    <Peak1D F1="6.527442" intensity="6.632719e-01" type="0"/>
    <Peak1D F1="6.513591" intensity="2.234335e-02" type="0"/>
    <Peak1D F1="6.482224" intensity="3.450144e-03" type="0"/>
    <Peak1D F1="6.478045" intensity="3.045043e-03" type="0"/>
    <Peak1D F1="6.451025" intensity="4.012315e-03" type="0"/>
    <Peak1D F1="6.327258" intensity="1.064570e+00" type="0"/>
    <Peak1D F1="6.301690" intensity="8.707324e-01" type="0"/>
    <Peak1D F1="6.280190" intensity="1.913357e-02" type="0"/>
    <Peak1D F1="6.276880" intensity="1.817043e-02" type="0"/>
    <Peak1D F1="6.254938" intensity="4.951422e-03" type="0"/>
    <Peak1D F1="6.251648" intensity="4.518996e-03" type="0"/>
    <Peak1D F1="6.202671" intensity="4.882069e-03" type="0"/>
    <Peak1D F1="6.183683" intensity="6.159505e-03" type="0"/>
    <Peak1D F1="6.134721" intensity="2.336739e-02" type="0"/>
    <Peak1D F1="6.128785" intensity="2.422362e-02" type="0"/>
    <Peak1D F1="6.053642" intensity="6.471853e-03" type="0"/>
    <Peak1D F1="6.028695" intensity="3.478671e-03" type="0"/>
    <Peak1D F1="5.950579" intensity="3.082433e-03" type="0"/>
    <Peak1D F1="5.924779" intensity="2.247255e-03" type="0"/>
    <Peak1D F1="5.808323" intensity="8.805284e-03" type="0"/>
    <Peak1D F1="5.782854" intensity="7.935292e-03" type="0"/>
    <Peak1D F1="5.685760" intensity="2.211546e-03" type="0"/>
    <Peak1D F1="5.641820" intensity="3.325969e-03" type="0"/>
    <Peak1D F1="5.626819" intensity="2.399157e-03" type="0"/>
    <Peak1D F1="5.536536" intensity="1.581456e-02" type="0"/>
    <Peak1D F1="5.528527" intensity="6.456797e-02" type="0"/>
    <Peak1D F1="5.523637" intensity="6.505627e-02" type="0"/>
    <Peak1D F1="5.493169" intensity="2.381921e-03" type="0"/>
    <Peak1D F1="5.477984" intensity="4.260176e-03" type="0"/>
    <Peak1D F1="5.431273" intensity="2.825698e-03" type="0"/>
    <Peak1D F1="5.378086" intensity="1.528619e-02" type="0"/>
    <Peak1D F1="5.295214" intensity="2.013832e+00" type="0"/>
    <Peak1D F1="5.220956" intensity="1.754150e-02" type="0"/>
    <Peak1D F1="5.049520" intensity="1.429399e-02" type="0"/>
    <Peak1D F1="4.975949" intensity="3.499760e-02" type="0"/>
    <Peak1D F1="4.754466" intensity="1.161685e-02" type="0"/>
    <Peak1D F1="4.668262" intensity="5.674141e-02" type="0"/>
    <Peak1D F1="4.160724" intensity="1.922157e-03" type="0"/>
    <Peak1D F1="4.101676" intensity="2.753981e-03" type="0"/>
    <Peak1D F1="4.086626" intensity="7.892574e-02" type="0"/>
    <Peak1D F1="4.059303" intensity="3.895013e-02" type="0"/>
    <Peak1D F1="4.035561" intensity="4.056067e-02" type="0"/>
    <Peak1D F1="4.011574" intensity="1.449153e-02" type="0"/>
    <Peak1D F1="3.975376" intensity="1.491962e-02" type="0"/>
    <Peak1D F1="3.953630" intensity="4.813602e-03" type="0"/>
    <Peak1D F1="3.938799" intensity="6.053531e-03" type="0"/>
    <Peak1D F1="3.908537" intensity="1.702636e-02" type="0"/>
    <Peak1D F1="3.897173" intensity="6.689875e-02" type="0"/>
    <Peak1D F1="3.872348" intensity="1.696671e-01" type="0"/>
    <Peak1D F1="3.842005" intensity="1.500000e+01" type="0"/>
    <Peak1D F1="3.785930" intensity="3.913055e-01" type="0"/>
    <Peak1D F1="3.775106" intensity="1.321549e-02" type="0"/>
    <Peak1D F1="3.767957" intensity="1.279583e-02" type="0"/>
    <Peak1D F1="3.761653" intensity="2.508578e-02" type="0"/>
    <Peak1D F1="3.721464" intensity="5.350366e-03" type="0"/>
    <Peak1D F1="3.715901" intensity="1.097345e-02" type="0"/>
    <Peak1D F1="3.691045" intensity="2.674305e-03" type="0"/>
    <Peak1D F1="3.653439" intensity="1.297022e-02" type="0"/>
    <Peak1D F1="3.628327" intensity="5.776284e-03" type="0"/>
    <Peak1D F1="3.592252" intensity="7.625702e-02" type="0"/>
    <Peak1D F1="3.486578" intensity="2.328651e-03" type="0"/>
    <Peak1D F1="3.275871" intensity="2.042275e-03" type="0"/>
    <Peak1D F1="3.102326" intensity="4.128741e-01" type="0"/>
    <Peak1D F1="3.068371" intensity="5.143737e-03" type="0"/>
    <Peak1D F1="3.025372" intensity="3.754627e-03" type="0"/>
    <Peak1D F1="2.257460" intensity="2.209431e-03" type="0"/>
    <Peak1D F1="2.135104" intensity="3.663070e-03" type="0"/>
    <Peak1D F1="2.125583" intensity="5.242878e-03" type="0"/>
    <Peak1D F1="2.118549" intensity="6.672611e-03" type="0"/>
    <Peak1D F1="2.104653" intensity="1.372592e-02" type="0"/>
    <Peak1D F1="2.095573" intensity="2.563873e-02" type="0"/>
    <Peak1D F1="2.060579" intensity="1.507018e-02" type="0"/>
    <Peak1D F1="2.048916" intensity="5.229726e-02" type="0"/>
    <Peak1D F1="2.047500" intensity="4.936431e-02" type="0"/>
    <Peak1D F1="2.004204" intensity="1.197066e-02" type="0"/>
    <Peak1D F1="1.969820" intensity="1.817514e-01" type="0"/>
    <Peak1D F1="1.937138" intensity="1.915450e-03" type="0"/>
    <Peak1D F1="1.917922" intensity="2.013534e-03" type="0"/>
    <Peak1D F1="1.771795" intensity="2.117367e-03" type="0"/>
    <Peak1D F1="1.714808" intensity="2.774433e-03" type="0"/>
    <Peak1D F1="1.667099" intensity="4.457534e-03" type="0"/>
    <Peak1D F1="1.531865" intensity="2.066276e+00" type="0"/>
    <Peak1D F1="1.413823" intensity="2.572040e-03" type="0"/>
    <Peak1D F1="1.385219" intensity="2.513632e-03" type="0"/>
    <Peak1D F1="1.355904" intensity="3.787002e-02" type="0"/>
    <Peak1D F1="1.337018" intensity="3.695081e-02" type="0"/>
    <Peak1D F1="1.304468" intensity="9.580392e-03" type="0"/>
    <Peak1D F1="1.285396" intensity="1.134197e-02" type="0"/>
    <Peak1D F1="1.262314" intensity="6.704412e-03" type="0"/>
    <Peak1D F1="1.208072" intensity="6.002193e-02" type="0"/>
    <Peak1D F1="1.184291" intensity="1.540988e-01" type="0"/>
    <Peak1D F1="1.165377" intensity="2.193832e-02" type="0"/>
    <Peak1D F1="1.160465" intensity="5.892628e-02" type="0"/>
    <Peak1D F1="1.141991" intensity="1.044469e-02" type="0"/>
    <Peak1D F1="1.135207" intensity="1.125751e-02" type="0"/>
    <Peak1D F1="1.128712" intensity="1.795220e-02" type="0"/>
    <Peak1D F1="1.118442" intensity="1.798822e-02" type="0"/>
    <Peak1D F1="1.108046" intensity="4.840384e-03" type="0"/>
    <Peak1D F1="1.090818" intensity="5.169934e-03" type="0"/>
    <Peak1D F1="1.065614" intensity="5.384307e-03" type="0"/>
    <Peak1D F1="1.040613" intensity="2.320488e-03" type="0"/>
    <Peak1D F1="0.972332" intensity="1.894949e-03" type="0"/>
    <Peak1D F1="0.956343" intensity="2.004399e-03" type="0"/>
    <Peak1D F1="0.922522" intensity="2.185874e-03" type="0"/>
    <Peak1D F1="0.899990" intensity="2.118092e-03" type="0"/>
    <Peak1D F1="0.881166" intensity="4.287215e-03" type="0"/>
    <Peak1D F1="0.856895" intensity="9.793523e-03" type="0"/>
    <Peak1D F1="0.831092" intensity="1.144572e-02" type="0"/>
    <Peak1D F1="0.807740" intensity="1.256098e-02" type="0"/>
    <Peak1D F1="0.779155" intensity="7.954589e-03" type="0"/>
    <Peak1D F1="-0.000152" intensity="5.345591e-02" type="0"/>
    <Peak1D F1="-0.849262" intensity="1.817910e-03" type="0"/>
    <Peak1D F1="-3.661402" intensity="1.812107e-03" type="0"/>
  </PeakList1D>
</PeakList>
