# Supplementary material for: Metal-Free Diastereo- and Enantioselective Dearomative Formal [3 + 2] Cycloaddition of 2-Nitrobenzofurans and Isocyanoacetate Esters
Source: Org Lett. 2022 Mar 16;24(11):2149–54. doi: 10.1021/acs.orglett.2c00427 (PMC8961877; doi:10.1021/acs.orglett.2c00427)
Supplement: Supplementary file 2 — ol2c00427_si_002.zip [file ol2c00427_si_002.zip › 3aa/1-PROTON/scon2]

##TITLE= Parameter file, TopSpin 3.5 pl 7
##JCAMPDX= 5.0
##DATATYPE= Parameter Values
##NPOINTS= 1	$$ modification sequence number
##ORIGIN= Bruker BioSpin GmbH
##OWNER= dpx3
$$ 2020-07-24 12:43:13.755 +0200  dpx3@sc300
$$ /opt/JRPE/Jul24-2020/50/scon2
$$ process /opt/topspin3.5pl7/prog/mod/go4
##$BLKTR= (0..19)
3 3 3 3 3 3 3 3 3 3 3 3 3 3 3 3 3 3 3 3
##$DE1= 4.5
##$DEADC= 0.5
##$DEPA= 4.5
##$DERX= 1.5
##$FILCOR= 0
##$GRADCHAN= 0
##$GRADPRE= (0..1)
10 10
##$HD_BLKTR= (0..19)
1 1 1 1 1 1 1 1 1 1 1 1 1 1 1 1 1 1 1 1
##$HD_DE1= 5
##$HD_DEADC= 0
##$HD_DEPA= 2.5
##$HD_DERX= 0
##END=
