# Supplementary material for: Metal-Free Diastereo- and Enantioselective Dearomative Formal [3 + 2] Cycloaddition of 2-Nitrobenzofurans and Isocyanoacetate Esters
Source: Org Lett. 2022 Mar 16;24(11):2149–54. doi: 10.1021/acs.orglett.2c00427 (PMC8961877; doi:10.1021/acs.orglett.2c00427)
Supplement: Supplementary file 2 — ol2c00427_si_002.zip [file ol2c00427_si_002.zip › 3aa/1-PROTON/shimvalues]

# Fri Jul 24 12:45:12 2020
#$$PROBEIDENTIFIER=Z104275_0397
#$$PROBENAME=PA BBO 300S1 BBF-H-D-05 Z
#$$SHIMID=313232
#
# Active Shim Gradients
#
Z           		2881            
Z2          		-774            
Z3          		-1490           
Z4          		-4044           
Z5          		-1550           
Z6          		15125           
X           		-205            
XZ          		-1215           
XZ2         		5269            
XZ3         		-3474           
Y           		519             
YZ          		-2497           
YZ2         		8596            
YZ3         		4059            
XY          		1785            
XYZ         		10118           
(X2-Y2)     		-1883           
(X2-Y2)Z    		1731            
X3          		5645            
Y3          		-2001           
#
# Lock Parameter
#
FIELD		7418.747
LOCKPHASE		354.400 
LOCKPOWER		-30.000 
LOCKGAIN		119.499 
LOCKDC		-75.000 
LOCKSHIFT		7.240   
LOOPGAIN		-12.000 
LOOPTIME		0.400   
LOOPFILTER		100.000 
#
IEEE64_VERSION_CODE 1
#
# Shim currents 
#
SHIM_SETTING [1 ]  1397.42361198   
SHIM_SETTING [2 ]  -382.89781401   
SHIM_SETTING [3 ]  -783.81861007   
SHIM_SETTING [4 ]  -2127.05085385  
SHIM_SETTING [5 ]  -815.42452947   
SHIM_SETTING [6 ]  -107.83000000   
SHIM_SETTING [7 ]  -639.09000000   
SHIM_SETTING [8 ]  2771.66100000   
SHIM_SETTING [9 ]  -990.45800000   
SHIM_SETTING [10]  938.91000000    
SHIM_SETTING [11]  272.99400000    
SHIM_SETTING [12]  -1313.42200000  
SHIM_SETTING [13]  4521.66800000   
SHIM_SETTING [14]  2135.17500000   
SHIM_SETTING [15]  7955.96800000   
SHIM_SETTING [16]  910.68200000    
SHIM_SETTING [17]  -1827.28800000  
SHIM_SETTING [18]  5322.33000000   
SHIM_SETTING [19]  2969.20200000   
SHIM_SETTING [20]  -1052.44100000  
