# Supplementary material for: Metal-Free Diastereo- and Enantioselective Dearomative Formal [3 + 2] Cycloaddition of 2-Nitrobenzofurans and Isocyanoacetate Esters
Source: Org Lett. 2022 Mar 16;24(11):2149–54. doi: 10.1021/acs.orglett.2c00427 (PMC8961877; doi:10.1021/acs.orglett.2c00427)
Supplement: Supplementary file 2 — ol2c00427_si_002.zip [file ol2c00427_si_002.zip › 3aa/2-CARBON/pdata/1/auditp.txt]

##TITLE= Audit trail, TopSpin 3.5 pl 7
##JCAMPDX= 5.01
##ORIGIN= Bruker BioSpin GmbH
##OWNER= dpx3
$$ /opt/data3/JRPE/Jul27-2020/110/pdata/1/auditp.txt
##AUDIT TRAIL=  $$ (NUMBER, WHEN, WHO, WHERE, PROCESS, VERSION, WHAT)
(   1,<2020-07-27 14:53:16.691 +0200>,<dpx3>,<sc300>,<go4>,<TopSpin 3.5.7>,
      <created by zg
	started at 2020-07-27 14:24:14.028 +0200,
	POWCHK enabled, PULCHK disabled,
       configuration hash MD5:
       29 E0 C2 EB 33 36 CD 54 88 21 CF 96 1B 19 F1 EC
       data hash MD5: 64K
       F7 4F 2A 07 52 D6 24 E3 04 7B 4F D1 10 AC BD 58>)
(   2,<2020-07-27 14:53:16.723 +0200>,<dpx3>,<sc300>,<audit>,<TopSpin 3.5.7>,
      <user comment:
       ICON-NMR User ID: JRPE
       data hash MD5: 64K
       F7 4F 2A 07 52 D6 24 E3 04 7B 4F D1 10 AC BD 58>)
(   3,<2020-07-27 14:53:17.063 +0200>,<dpx3>,<sc300>,<proc1d>,<TopSpin 3.5.7>,
      <Start of raw data processing
       ef LB = 1 FT_mod = 6 PKNL = 1 SI = 32K 
       data hash MD5: 32K
       C7 A6 5F 25 33 6F E0 BE 8D BB 55 20 B3 DE F7 11>)
(   4,<2020-07-27 14:53:17.273 +0200>,<dpx3>,<sc300>,<proc1d>,<TopSpin 3.5.7>,
      <apk 
       data hash MD5: 32K
       E5 C3 4C 51 14 8A 2F 4F 92 26 DE F6 1D B8 10 17>)
(   5,<2020-07-27 14:53:17.299 +0200>,<dpx3>,<sc300>,<proc1d>,<TopSpin 3.5.7>,
      <abs ABSG = 5 
       data hash MD5: 32K
       D2 BB 5B 2F FA DF 0E D3 F1 1A 6B 4D 44 FB C0 2E>)
(   6,<2020-07-27 14:53:26.326 +0200>,<dpx3>,<sc300>,<dirdata>,<TopSpin 3.5.7>,
      <wrpa from 1 110 "Jul27-2020" "/opt/JRPE"
       data hash MD5: 32K
       D2 BB 5B 2F FA DF 0E D3 F1 1A 6B 4D 44 FB C0 2E>)
##END=

$$ hash MD5
$$ D3 DF 1B 1E 85 9A F7 A3 B7 EF DC A8 E6 E0 D1 AE
