# Supplementary material for: Metal-Free Diastereo- and Enantioselective Dearomative Formal [3 + 2] Cycloaddition of 2-Nitrobenzofurans and Isocyanoacetate Esters
Source: Org Lett. 2022 Mar 16;24(11):2149–54. doi: 10.1021/acs.orglett.2c00427 (PMC8961877; doi:10.1021/acs.orglett.2c00427)
Supplement: Supplementary file 2 — ol2c00427_si_002.zip [file ol2c00427_si_002.zip › 3aa/2-CARBON/pdata/1/intrng]

P 0
171.330419   170.839596
158.759504   158.451825
157.177151   156.876797
135.742130   135.463753
130.533552   128.716776
128.709451   128.218628
126.570344   125.559396
123.112610   122.255502
110.402507   109.816450
91.831838   91.502181
77.751827   76.880068
76.872742   76.308663
59.232438   58.866152
54.111768   53.635597
