# Supplementary material for: Metal-Free Diastereo- and Enantioselective Dearomative Formal [3 + 2] Cycloaddition of 2-Nitrobenzofurans and Isocyanoacetate Esters
Source: Org Lett. 2022 Mar 16;24(11):2149–54. doi: 10.1021/acs.orglett.2c00427 (PMC8961877; doi:10.1021/acs.orglett.2c00427)
Supplement: Supplementary file 2 — ol2c00427_si_002.zip [file ol2c00427_si_002.zip › 3aa/2-CARBON/pdata/1/peaklist.xml]

<?xml version="1.0" encoding="UTF-8"?>
<PeakList>
  <PeakList1D>
    <PeakList1DHeader creator="dpx3" date="2020-07-27T14:53:17.308+02:00" expNo="110" name="Jul27-2020" owner="" procNo="1" source="/opt/JRPE">
      <PeakPickDetails>F1=220.024399ppm, F2=-20.024395ppm, MI=0.00cm, MAXI=10000.00cm, PC=1.400
      </PeakPickDetails>
    </PeakList1DHeader>
    <Peak1D F1="170.983322" intensity="2.871758e+00" type="0"/>
    <Peak1D F1="158.603149" intensity="6.998651e+00" type="0"/>
    <Peak1D F1="157.028168" intensity="2.935699e+00" type="0"/>
    <Peak1D F1="135.592346" intensity="3.419299e+00" type="0"/>
    <Peak1D F1="129.740402" intensity="7.157433e+00" type="0"/>
    <Peak1D F1="128.794342" intensity="6.005794e-01" type="0"/>
    <Peak1D F1="128.602127" intensity="7.677679e+00" type="0"/>
    <Peak1D F1="128.538864" intensity="1.500000e+01" type="0"/>
    <Peak1D F1="126.369278" intensity="7.477130e+00" type="0"/>
    <Peak1D F1="126.235153" intensity="5.356770e-01" type="0"/>
    <Peak1D F1="126.052902" intensity="9.537112e-01" type="0"/>
    <Peak1D F1="125.838013" intensity="1.357497e+01" type="0"/>
    <Peak1D F1="124.032349" intensity="1.989823e+00" type="0"/>
    <Peak1D F1="122.954659" intensity="7.538060e+00" type="0"/>
    <Peak1D F1="122.610405" intensity="4.920783e-01" type="0"/>
    <Peak1D F1="122.420105" intensity="3.405211e+00" type="0"/>
    <Peak1D F1="110.220795" intensity="7.124366e+00" type="0"/>
    <Peak1D F1="109.973793" intensity="6.804250e-01" type="0"/>
    <Peak1D F1="91.660896" intensity="2.809911e+00" type="0"/>
    <Peak1D F1="77.474182" intensity="1.864643e+01" type="0"/>
    <Peak1D F1="77.250534" intensity="1.058333e+00" type="0"/>
    <Peak1D F1="77.050606" intensity="1.919677e+01" type="0"/>
    <Peak1D F1="76.626877" intensity="1.902081e+01" type="0"/>
    <Peak1D F1="59.057610" intensity="6.683259e+00" type="0"/>
    <Peak1D F1="58.283730" intensity="4.679746e-01" type="0"/>
    <Peak1D F1="53.944637" intensity="6.661967e+00" type="0"/>
  </PeakList1D>
</PeakList>
