# Supplementary material for: Metal-Free Diastereo- and Enantioselective Dearomative Formal [3 + 2] Cycloaddition of 2-Nitrobenzofurans and Isocyanoacetate Esters
Source: Org Lett. 2022 Mar 16;24(11):2149–54. doi: 10.1021/acs.orglett.2c00427 (PMC8961877; doi:10.1021/acs.orglett.2c00427)
Supplement: Supplementary file 2 — ol2c00427_si_002.zip [file ol2c00427_si_002.zip › 3aa/3-DEPT/audita.txt]

##TITLE= Audit trail, TopSpin 3.5 pl 7
##JCAMPDX= 5.01
##ORIGIN= Bruker BioSpin GmbH
##OWNER= dpx3
$$ /opt/data3/JRPE/Jul27-2020/111/audita.txt
##AUDIT TRAIL=  $$ (NUMBER, WHEN, WHO, WHERE, PROCESS, VERSION, WHAT)
(   1,<2020-07-27 15:13:15.761 +0200>,<dpx3>,<sc300>,<go4>,<TopSpin 3.5.7>,
      <created by zg
	started at 2020-07-27 14:54:28.901 +0200,
	POWCHK enabled, PULCHK disabled,
       configuration hash MD5:
       29 E0 C2 EB 33 36 CD 54 88 21 CF 96 1B 19 F1 EC
       data hash MD5: 64K
       6B E7 32 30 9D 16 82 49 39 AA E7 CA 0A DA 4E BF>)
(   2,<2020-07-27 15:13:15.791 +0200>,<dpx3>,<sc300>,<audit>,<TopSpin 3.5.7>,
      <user comment:
       ICON-NMR User ID: JRPE
       data hash MD5: 64K
       6B E7 32 30 9D 16 82 49 39 AA E7 CA 0A DA 4E BF>)
(   3,<2020-07-27 15:13:21.437 +0200>,<dpx3>,<sc300>,<dirdata>,<TopSpin 3.5.7>,
      <wrpa from 1 111 "Jul27-2020" "/opt/JRPE"
       data hash MD5: 64K
       6B E7 32 30 9D 16 82 49 39 AA E7 CA 0A DA 4E BF>)
##END=

$$ hash MD5
$$ EE 6D B6 AA 0E 6E 43 67 F5 D7 86 F1 28 05 00 0F
