# Supplementary material for: Metal-Free Diastereo- and Enantioselective Dearomative Formal [3 + 2] Cycloaddition of 2-Nitrobenzofurans and Isocyanoacetate Esters
Source: Org Lett. 2022 Mar 16;24(11):2149–54. doi: 10.1021/acs.orglett.2c00427 (PMC8961877; doi:10.1021/acs.orglett.2c00427)
Supplement: Supplementary file 2 — ol2c00427_si_002.zip [file ol2c00427_si_002.zip › 3aa/3-DEPT/pdata/1/auditp.txt]

##TITLE= Audit trail, TopSpin 3.5 pl 7
##JCAMPDX= 5.01
##ORIGIN= Bruker BioSpin GmbH
##OWNER= dpx3
$$ /opt/data3/JRPE/Jul27-2020/111/pdata/1/auditp.txt
##AUDIT TRAIL=  $$ (NUMBER, WHEN, WHO, WHERE, PROCESS, VERSION, WHAT)
(   1,<2020-07-27 15:13:15.761 +0200>,<dpx3>,<sc300>,<go4>,<TopSpin 3.5.7>,
      <created by zg
	started at 2020-07-27 14:54:28.901 +0200,
	POWCHK enabled, PULCHK disabled,
       configuration hash MD5:
       29 E0 C2 EB 33 36 CD 54 88 21 CF 96 1B 19 F1 EC
       data hash MD5: 64K
       6B E7 32 30 9D 16 82 49 39 AA E7 CA 0A DA 4E BF>)
(   2,<2020-07-27 15:13:15.791 +0200>,<dpx3>,<sc300>,<audit>,<TopSpin 3.5.7>,
      <user comment:
       ICON-NMR User ID: JRPE
       data hash MD5: 64K
       6B E7 32 30 9D 16 82 49 39 AA E7 CA 0A DA 4E BF>)
(   3,<2020-07-27 15:13:16.115 +0200>,<dpx3>,<sc300>,<proc1d>,<TopSpin 3.5.7>,
      <Start of raw data processing
       ef LB = 1 FT_mod = 6 PKNL = 1 SI = 32K 
       data hash MD5: 32K
       52 4E C4 1E F1 C4 B2 59 32 AD E0 60 2F 12 A4 3B>)
(   4,<2020-07-27 15:13:16.229 +0200>,<dpx3>,<sc300>,<proc1d>,<TopSpin 3.5.7>,
      <apk 
       data hash MD5: 32K
       2B 6D B6 AF 7A 71 8C 65 E1 6B 0D 6F 8C B4 2B 27>)
(   5,<2020-07-27 15:13:16.254 +0200>,<dpx3>,<sc300>,<proc1d>,<TopSpin 3.5.7>,
      <abs ABSG = 5 
       data hash MD5: 32K
       1F 3B 37 BF 30 9F 15 C1 76 F6 B9 82 AD E7 57 4D>)
(   6,<2020-07-27 15:13:24.539 +0200>,<dpx3>,<sc300>,<dirdata>,<TopSpin 3.5.7>,
      <wrpa from 1 111 "Jul27-2020" "/opt/JRPE"
       data hash MD5: 32K
       1F 3B 37 BF 30 9F 15 C1 76 F6 B9 82 AD E7 57 4D>)
##END=

$$ hash MD5
$$ 62 4A 54 08 EB 8E 62 01 92 3A 10 1B D9 AA 52 AC
