# Supplementary material for: Metal-Free Diastereo- and Enantioselective Dearomative Formal [3 + 2] Cycloaddition of 2-Nitrobenzofurans and Isocyanoacetate Esters
Source: Org Lett. 2022 Mar 16;24(11):2149–54. doi: 10.1021/acs.orglett.2c00427 (PMC8961877; doi:10.1021/acs.orglett.2c00427)
Supplement: Supplementary file 2 — ol2c00427_si_002.zip [file ol2c00427_si_002.zip › 3aa/3-DEPT/pdata/1/intrng]

P 0
158.746507   158.419292
129.888102   127.778298
126.615952   125.448723
123.094729   122.494021
110.382184   109.849849
74.979480   74.525286
60.152247   58.911761
54.159818   53.632367
23.377194   22.776486
