# Supplementary material for: Metal-Free Diastereo- and Enantioselective Dearomative Formal [3 + 2] Cycloaddition of 2-Nitrobenzofurans and Isocyanoacetate Esters
Source: Org Lett. 2022 Mar 16;24(11):2149–54. doi: 10.1021/acs.orglett.2c00427 (PMC8961877; doi:10.1021/acs.orglett.2c00427)
Supplement: Supplementary file 2 — ol2c00427_si_002.zip [file ol2c00427_si_002.zip › 3aa/3-DEPT/pdata/1/peaklist.xml]

<?xml version="1.0" encoding="UTF-8"?>
<PeakList>
  <PeakList1D>
    <PeakList1DHeader creator="dpx3" date="2020-07-27T15:13:16.262+02:00" expNo="111" name="Jul27-2020" owner="" procNo="1" source="/opt/JRPE">
      <PeakPickDetails>F1=160.016296ppm, F2=-0.016233ppm, MI=0.00cm, MAXI=10000.00cm, PC=1.400
      </PeakPickDetails>
    </PeakList1DHeader>
    <Peak1D F1="158.603867" intensity="4.285931e+00" type="0"/>
    <Peak1D F1="129.742172" intensity="8.155592e+00" type="0"/>
    <Peak1D F1="128.602112" intensity="7.950615e+00" type="0"/>
    <Peak1D F1="128.540573" intensity="1.500000e+01" type="0"/>
    <Peak1D F1="126.370186" intensity="7.617271e+00" type="0"/>
    <Peak1D F1="125.838600" intensity="1.390594e+01" type="0"/>
    <Peak1D F1="122.955490" intensity="7.853434e+00" type="0"/>
    <Peak1D F1="110.221764" intensity="7.408597e+00" type="0"/>
    <Peak1D F1="59.058800" intensity="6.835283e+00" type="0"/>
    <Peak1D F1="53.946259" intensity="1.059779e+01" type="0"/>
  </PeakList1D>
</PeakList>
