# Supplementary material for: Metal-Free Diastereo- and Enantioselective Dearomative Formal [3 + 2] Cycloaddition of 2-Nitrobenzofurans and Isocyanoacetate Esters
Source: Org Lett. 2022 Mar 16;24(11):2149–54. doi: 10.1021/acs.orglett.2c00427 (PMC8961877; doi:10.1021/acs.orglett.2c00427)
Supplement: Supplementary file 2 — ol2c00427_si_002.zip [file ol2c00427_si_002.zip › 3ab/1-PROTON/audita.txt]

##TITLE= Audit trail, TopSpin 3.5 pl 7
##JCAMPDX= 5.01
##ORIGIN= Bruker BioSpin GmbH
##OWNER= dpx3
$$ /opt/data3/JRPE/Jun29-2021/60/audita.txt
##AUDIT TRAIL=  $$ (NUMBER, WHEN, WHO, WHERE, PROCESS, VERSION, WHAT)
(   1,<2021-06-29 14:33:14.646 +0200>,<dpx3>,<sc300>,<go4>,<TopSpin 3.5.7>,
      <created by zg
	started at 2021-06-29 14:31:15.651 +0200,
	POWCHK enabled, PULCHK disabled,
       configuration hash MD5:
       92 07 47 8C 67 65 42 71 B1 13 F6 BC AE 0E A7 14
       data hash MD5: 64K
       66 24 47 D1 60 61 69 F4 C8 AA 8A F9 92 FF 0C 6D>)
(   2,<2021-06-29 14:33:14.677 +0200>,<dpx3>,<sc300>,<audit>,<TopSpin 3.5.7>,
      <user comment:
       ICON-NMR User ID: JRPE
       data hash MD5: 64K
       66 24 47 D1 60 61 69 F4 C8 AA 8A F9 92 FF 0C 6D>)
(   3,<2021-06-29 14:33:28.385 +0200>,<dpx3>,<sc300>,<dirdata>,<TopSpin 3.5.7>,
      <wrpa from 1 60 "Jun29-2021" "/opt/JRPE"
       data hash MD5: 64K
       66 24 47 D1 60 61 69 F4 C8 AA 8A F9 92 FF 0C 6D>)
##END=

$$ hash MD5
$$ 3C 11 62 7A 61 09 8E 4E 90 D3 E7 CA 99 C9 DE 66
