# Supplementary material for: Metal-Free Diastereo- and Enantioselective Dearomative Formal [3 + 2] Cycloaddition of 2-Nitrobenzofurans and Isocyanoacetate Esters
Source: Org Lett. 2022 Mar 16;24(11):2149–54. doi: 10.1021/acs.orglett.2c00427 (PMC8961877; doi:10.1021/acs.orglett.2c00427)
Supplement: Supplementary file 2 — ol2c00427_si_002.zip [file ol2c00427_si_002.zip › 3ab/1-PROTON/pdata/1/auditp.txt]

##TITLE= Audit trail, TopSpin 3.5 pl 7
##JCAMPDX= 5.01
##ORIGIN= Bruker BioSpin GmbH
##OWNER= dpx3
$$ /opt/data3/JRPE/Jun29-2021/60/pdata/1/auditp.txt
##AUDIT TRAIL=  $$ (NUMBER, WHEN, WHO, WHERE, PROCESS, VERSION, WHAT)
(   1,<2021-06-29 14:33:14.646 +0200>,<dpx3>,<sc300>,<go4>,<TopSpin 3.5.7>,
      <created by zg
	started at 2021-06-29 14:31:15.651 +0200,
	POWCHK enabled, PULCHK disabled,
       configuration hash MD5:
       92 07 47 8C 67 65 42 71 B1 13 F6 BC AE 0E A7 14
       data hash MD5: 64K
       66 24 47 D1 60 61 69 F4 C8 AA 8A F9 92 FF 0C 6D>)
(   2,<2021-06-29 14:33:14.677 +0200>,<dpx3>,<sc300>,<audit>,<TopSpin 3.5.7>,
      <user comment:
       ICON-NMR User ID: JRPE
       data hash MD5: 64K
       66 24 47 D1 60 61 69 F4 C8 AA 8A F9 92 FF 0C 6D>)
(   3,<2021-06-29 14:33:14.980 +0200>,<dpx3>,<sc300>,<proc1d>,<TopSpin 3.5.7>,
      <Start of raw data processing
       ef LB = 0.3 FT_mod = 6 PKNL = 1 SI = 64K 
       data hash MD5: 64K
       87 AD 19 79 6C 2C 9F 9A E9 F9 03 01 21 8A 67 5F>)
(   4,<2021-06-29 14:33:15.207 +0200>,<dpx3>,<sc300>,<proc1d>,<TopSpin 3.5.7>,
      <apk 
       data hash MD5: 64K
       8E 16 BD 61 24 EF 01 86 3F EA EF C3 19 BD 1D F4>)
(   5,<2021-06-29 14:33:15.250 +0200>,<dpx3>,<sc300>,<proc1d>,<TopSpin 3.5.7>,
      <abs ABSG = 5 
       data hash MD5: 64K
       10 AC 38 00 44 DA 99 FE CF EF 32 77 73 3D A5 1D>)
(   6,<2021-06-29 14:33:29.830 +0200>,<dpx3>,<sc300>,<dirdata>,<TopSpin 3.5.7>,
      <wrpa from 1 60 "Jun29-2021" "/opt/JRPE"
       data hash MD5: 64K
       10 AC 38 00 44 DA 99 FE CF EF 32 77 73 3D A5 1D>)
##END=

$$ hash MD5
$$ 4A DE 5E F3 AC D5 43 F1 75 6D 76 9E 2D AC 9F 5A
