# Supplementary material for: Metal-Free Diastereo- and Enantioselective Dearomative Formal [3 + 2] Cycloaddition of 2-Nitrobenzofurans and Isocyanoacetate Esters
Source: Org Lett. 2022 Mar 16;24(11):2149–54. doi: 10.1021/acs.orglett.2c00427 (PMC8961877; doi:10.1021/acs.orglett.2c00427)
Supplement: Supplementary file 2 — ol2c00427_si_002.zip [file ol2c00427_si_002.zip › 3ab/1-PROTON/pdata/1/parm.txt]

Current Data Parameters
NAME         Jun29-2021              
EXPNO                60              
PROCNO                1              

F2 - Acquisition Parameters
Date_          20210629              
Time              14.33 h            
INSTRUM           spect              
PROBHD   Z104275_0397 (              
PULPROG            zg30              
TD                65536              
SOLVENT           CDCl3              
NS                   16              
DS                    2              
SWH            6009.615 Hz           
FIDRES         0.183399 Hz           
AQ            5.4525952 sec          
RG               187.88              
DW               83.200 usec         
DE                 6.50 usec         
TE                298.0 K            
D1           1.00000000 sec          
TD0                   1              
SFO1        300.1318533 MHz          
NUC1                 1H              
P1                10.30 usec         
PLW1        15.39200020 W            

F2 - Processing parameters
SI                65536              
SF          300.1300282 MHz          
WDW                  EM              
SSB      0              
LB                 0.30 Hz           
GB       0              
PC                 1.00              
