# Supplementary material for: Metal-Free Diastereo- and Enantioselective Dearomative Formal [3 + 2] Cycloaddition of 2-Nitrobenzofurans and Isocyanoacetate Esters
Source: Org Lett. 2022 Mar 16;24(11):2149–54. doi: 10.1021/acs.orglett.2c00427 (PMC8961877; doi:10.1021/acs.orglett.2c00427)
Supplement: Supplementary file 2 — ol2c00427_si_002.zip [file ol2c00427_si_002.zip › 3ab/1-PROTON/pdata/1/peaklist.xml]

<?xml version="1.0" encoding="UTF-8"?>
<PeakList>
  <PeakList1D>
    <PeakList1DHeader creator="dpx3" date="2021-06-29T14:33:15.263+02:00" expNo="60" name="Jun29-2021" owner="" procNo="1" source="/opt/JRPE">
      <PeakPickDetails>F1=16.092819ppm, F2=-3.930553ppm, MI=0.00cm, MAXI=10000.00cm, PC=1.000
      </PeakPickDetails>
    </PeakList1DHeader>
    <Peak1D F1="11.354696" intensity="1.480112e-03" type="0"/>
    <Peak1D F1="9.361457" intensity="2.008034e-03" type="0"/>
    <Peak1D F1="8.305995" intensity="2.212222e-02" type="0"/>
    <Peak1D F1="8.114061" intensity="4.031127e-03" type="0"/>
    <Peak1D F1="8.074685" intensity="3.471618e-03" type="0"/>
    <Peak1D F1="8.070743" intensity="2.979698e-03" type="0"/>
    <Peak1D F1="8.057071" intensity="2.000407e-03" type="0"/>
    <Peak1D F1="8.038727" intensity="3.687491e-02" type="0"/>
    <Peak1D F1="8.006922" intensity="3.965613e-02" type="0"/>
    <Peak1D F1="8.000286" intensity="4.984284e-02" type="0"/>
    <Peak1D F1="7.980721" intensity="5.645068e+00" type="0"/>
    <Peak1D F1="7.960298" intensity="5.135159e-02" type="0"/>
    <Peak1D F1="7.954213" intensity="4.102874e-02" type="0"/>
    <Peak1D F1="7.934403" intensity="4.909225e-03" type="0"/>
    <Peak1D F1="7.897589" intensity="1.858477e-03" type="0"/>
    <Peak1D F1="7.851448" intensity="1.444422e-03" type="0"/>
    <Peak1D F1="7.649609" intensity="2.313185e-02" type="0"/>
    <Peak1D F1="7.537158" intensity="1.112495e-02" type="0"/>
    <Peak1D F1="7.409503" intensity="1.917702e-03" type="0"/>
    <Peak1D F1="7.363636" intensity="5.456043e-03" type="0"/>
    <Peak1D F1="7.360014" intensity="5.664247e-03" type="0"/>
    <Peak1D F1="7.339128" intensity="7.812164e-03" type="0"/>
    <Peak1D F1="7.335898" intensity="6.452418e-03" type="0"/>
    <Peak1D F1="7.329916" intensity="5.829376e-03" type="0"/>
    <Peak1D F1="7.300353" intensity="6.269759e-03" type="0"/>
    <Peak1D F1="7.281367" intensity="5.680246e-03" type="0"/>
    <Peak1D F1="7.254475" intensity="3.491665e-03" type="0"/>
    <Peak1D F1="7.237669" intensity="1.606366e-03" type="0"/>
    <Peak1D F1="7.190982" intensity="1.961663e+00" type="0"/>
    <Peak1D F1="7.169745" intensity="1.202047e-02" type="0"/>
    <Peak1D F1="7.146866" intensity="5.878715e-03" type="0"/>
    <Peak1D F1="7.139589" intensity="1.004950e-02" type="0"/>
    <Peak1D F1="7.122096" intensity="3.177923e-03" type="0"/>
    <Peak1D F1="7.094740" intensity="5.030267e-03" type="0"/>
    <Peak1D F1="7.044865" intensity="3.496437e-01" type="0"/>
    <Peak1D F1="7.042366" intensity="4.179755e-01" type="0"/>
    <Peak1D F1="7.040581" intensity="4.243587e-01" type="0"/>
    <Peak1D F1="7.038119" intensity="3.629465e-01" type="0"/>
    <Peak1D F1="7.017498" intensity="9.087142e-01" type="0"/>
    <Peak1D F1="7.015332" intensity="9.468330e-01" type="0"/>
    <Peak1D F1="7.013250" intensity="9.122536e-01" type="0"/>
    <Peak1D F1="6.992646" intensity="5.270165e-01" type="0"/>
    <Peak1D F1="6.990162" intensity="6.154734e-01" type="0"/>
    <Peak1D F1="6.988365" intensity="5.982866e-01" type="0"/>
    <Peak1D F1="6.985915" intensity="5.039572e-01" type="0"/>
    <Peak1D F1="6.952327" intensity="9.447160e-03" type="0"/>
    <Peak1D F1="6.923463" intensity="1.330285e-02" type="0"/>
    <Peak1D F1="6.906481" intensity="1.370227e-02" type="0"/>
    <Peak1D F1="6.900822" intensity="1.655601e-02" type="0"/>
    <Peak1D F1="6.892420" intensity="1.633259e-02" type="0"/>
    <Peak1D F1="6.876162" intensity="9.171691e-03" type="0"/>
    <Peak1D F1="6.865175" intensity="1.170901e-02" type="0"/>
    <Peak1D F1="6.839622" intensity="3.116837e-02" type="0"/>
    <Peak1D F1="6.819821" intensity="1.376461e+00" type="0"/>
    <Peak1D F1="6.807065" intensity="3.071054e-01" type="0"/>
    <Peak1D F1="6.796978" intensity="2.833036e+00" type="0"/>
    <Peak1D F1="6.790405" intensity="1.619747e+00" type="0"/>
    <Peak1D F1="6.774663" intensity="1.072855e+00" type="0"/>
    <Peak1D F1="6.767079" intensity="3.896247e+00" type="0"/>
    <Peak1D F1="6.757332" intensity="4.928174e-01" type="0"/>
    <Peak1D F1="6.730783" intensity="1.903944e-02" type="0"/>
    <Peak1D F1="6.703789" intensity="2.102706e-02" type="0"/>
    <Peak1D F1="6.668289" intensity="4.668689e-01" type="0"/>
    <Peak1D F1="6.658551" intensity="3.830452e+00" type="0"/>
    <Peak1D F1="6.650970" intensity="1.004201e+00" type="0"/>
    <Peak1D F1="6.635854" intensity="8.598930e-01" type="0"/>
    <Peak1D F1="6.628446" intensity="2.641997e+00" type="0"/>
    <Peak1D F1="6.623211" intensity="8.390425e-01" type="0"/>
    <Peak1D F1="6.618772" intensity="3.345318e-01" type="0"/>
    <Peak1D F1="6.600962" intensity="1.322607e+00" type="0"/>
    <Peak1D F1="6.597879" intensity="1.278193e+00" type="0"/>
    <Peak1D F1="6.575873" intensity="7.322569e-01" type="0"/>
    <Peak1D F1="6.572739" intensity="6.921151e-01" type="0"/>
    <Peak1D F1="6.543835" intensity="1.515418e-02" type="0"/>
    <Peak1D F1="6.531691" intensity="1.395781e-02" type="0"/>
    <Peak1D F1="6.524673" intensity="1.708891e-02" type="0"/>
    <Peak1D F1="6.518454" intensity="1.474767e-02" type="0"/>
    <Peak1D F1="6.507474" intensity="8.678117e-03" type="0"/>
    <Peak1D F1="6.498415" intensity="1.126546e-02" type="0"/>
    <Peak1D F1="6.466864" intensity="4.771837e-03" type="0"/>
    <Peak1D F1="6.439061" intensity="5.109730e-03" type="0"/>
    <Peak1D F1="6.378267" intensity="1.123091e+00" type="0"/>
    <Peak1D F1="6.365651" intensity="9.927475e-02" type="0"/>
    <Peak1D F1="6.352721" intensity="9.138769e-01" type="0"/>
    <Peak1D F1="6.326611" intensity="2.100482e-02" type="0"/>
    <Peak1D F1="6.309828" intensity="7.780437e-03" type="0"/>
    <Peak1D F1="6.265837" intensity="3.166897e-03" type="0"/>
    <Peak1D F1="6.256184" intensity="3.050888e-03" type="0"/>
    <Peak1D F1="6.220113" intensity="2.217180e-03" type="0"/>
    <Peak1D F1="6.200125" intensity="3.121406e-03" type="0"/>
    <Peak1D F1="6.181551" intensity="2.771836e-03" type="0"/>
    <Peak1D F1="6.128702" intensity="2.722222e-03" type="0"/>
    <Peak1D F1="6.104866" intensity="7.531553e-03" type="0"/>
    <Peak1D F1="6.080535" intensity="5.241914e-03" type="0"/>
    <Peak1D F1="6.009480" intensity="3.593880e-03" type="0"/>
    <Peak1D F1="5.985141" intensity="3.294303e-03" type="0"/>
    <Peak1D F1="5.926313" intensity="1.711968e-03" type="0"/>
    <Peak1D F1="5.606862" intensity="2.380321e-03" type="0"/>
    <Peak1D F1="5.494430" intensity="1.247120e-02" type="0"/>
    <Peak1D F1="5.465870" intensity="2.721798e-03" type="0"/>
    <Peak1D F1="5.451373" intensity="2.470203e-03" type="0"/>
    <Peak1D F1="5.439976" intensity="2.027351e-03" type="0"/>
    <Peak1D F1="5.426713" intensity="1.841432e-03" type="0"/>
    <Peak1D F1="5.385583" intensity="1.575459e-03" type="0"/>
    <Peak1D F1="5.337914" intensity="1.791992e-02" type="0"/>
    <Peak1D F1="5.253636" intensity="2.190987e+00" type="0"/>
    <Peak1D F1="5.184834" intensity="4.087674e-03" type="0"/>
    <Peak1D F1="5.138158" intensity="1.502282e-03" type="0"/>
    <Peak1D F1="5.120936" intensity="1.560555e-03" type="0"/>
    <Peak1D F1="5.008677" intensity="1.534877e-02" type="0"/>
    <Peak1D F1="4.074629" intensity="7.587374e-02" type="0"/>
    <Peak1D F1="3.963558" intensity="1.327381e-02" type="0"/>
    <Peak1D F1="3.925595" intensity="1.963887e-03" type="0"/>
    <Peak1D F1="3.887043" intensity="1.078417e-01" type="0"/>
    <Peak1D F1="3.870681" intensity="1.679470e-02" type="0"/>
    <Peak1D F1="3.859760" intensity="4.063428e-02" type="0"/>
    <Peak1D F1="3.830071" intensity="1.500000e+01" type="0"/>
    <Peak1D F1="3.795613" intensity="4.413354e-02" type="0"/>
    <Peak1D F1="3.783283" intensity="3.562025e-02" type="0"/>
    <Peak1D F1="3.774126" intensity="3.530442e-02" type="0"/>
    <Peak1D F1="3.747370" intensity="2.631291e-02" type="0"/>
    <Peak1D F1="3.726846" intensity="1.104135e-02" type="0"/>
    <Peak1D F1="3.716181" intensity="1.449619e-02" type="0"/>
    <Peak1D F1="3.703703" intensity="2.030933e-02" type="0"/>
    <Peak1D F1="3.695038" intensity="5.264845e-02" type="0"/>
    <Peak1D F1="3.679548" intensity="3.571517e-02" type="0"/>
    <Peak1D F1="3.649862" intensity="1.409250e+01" type="0"/>
    <Peak1D F1="3.580398" intensity="8.443791e-02" type="0"/>
    <Peak1D F1="3.556399" intensity="6.906546e-03" type="0"/>
    <Peak1D F1="3.536525" intensity="5.952323e-03" type="0"/>
    <Peak1D F1="3.507437" intensity="3.955532e-03" type="0"/>
    <Peak1D F1="3.485178" intensity="3.072227e-03" type="0"/>
    <Peak1D F1="3.479715" intensity="3.065400e-03" type="0"/>
    <Peak1D F1="3.456859" intensity="3.611984e-03" type="0"/>
    <Peak1D F1="3.407489" intensity="6.896053e-02" type="0"/>
    <Peak1D F1="3.365853" intensity="3.619131e-03" type="0"/>
    <Peak1D F1="3.353366" intensity="4.591391e-03" type="0"/>
    <Peak1D F1="3.297063" intensity="1.782554e-03" type="0"/>
    <Peak1D F1="3.270738" intensity="2.705509e-03" type="0"/>
    <Peak1D F1="3.237730" intensity="2.570078e-03" type="0"/>
    <Peak1D F1="3.202766" intensity="1.790572e-03" type="0"/>
    <Peak1D F1="3.146979" intensity="1.562668e-03" type="0"/>
    <Peak1D F1="3.098763" intensity="4.177164e-03" type="0"/>
    <Peak1D F1="3.093113" intensity="5.009602e-03" type="0"/>
    <Peak1D F1="3.049416" intensity="5.310878e-03" type="0"/>
    <Peak1D F1="2.099396" intensity="3.125680e-03" type="0"/>
    <Peak1D F1="2.093145" intensity="1.242941e-02" type="0"/>
    <Peak1D F1="2.054397" intensity="2.459863e-03" type="0"/>
    <Peak1D F1="2.041427" intensity="1.365304e-02" type="0"/>
    <Peak1D F1="2.039276" intensity="1.232323e-02" type="0"/>
    <Peak1D F1="1.996786" intensity="2.075292e-03" type="0"/>
    <Peak1D F1="1.967681" intensity="5.277639e-03" type="0"/>
    <Peak1D F1="1.719683" intensity="1.704954e-03" type="0"/>
    <Peak1D F1="1.685436" intensity="2.586939e-03" type="0"/>
    <Peak1D F1="1.552405" intensity="2.280504e+00" type="0"/>
    <Peak1D F1="1.444829" intensity="3.059320e-03" type="0"/>
    <Peak1D F1="1.422125" intensity="2.711614e-03" type="0"/>
    <Peak1D F1="1.371022" intensity="2.792528e-03" type="0"/>
    <Peak1D F1="1.350446" intensity="1.114748e-02" type="0"/>
    <Peak1D F1="1.331450" intensity="1.187580e-02" type="0"/>
    <Peak1D F1="1.298342" intensity="3.934941e-03" type="0"/>
    <Peak1D F1="1.277623" intensity="4.634060e-03" type="0"/>
    <Peak1D F1="1.261536" intensity="7.786812e-03" type="0"/>
    <Peak1D F1="1.211137" intensity="1.563489e-02" type="0"/>
    <Peak1D F1="1.184120" intensity="8.070027e-02" type="0"/>
    <Peak1D F1="1.161838" intensity="1.454000e-02" type="0"/>
    <Peak1D F1="1.138093" intensity="8.711241e-03" type="0"/>
    <Peak1D F1="1.124553" intensity="9.375036e-03" type="0"/>
    <Peak1D F1="1.116878" intensity="8.431568e-03" type="0"/>
    <Peak1D F1="1.089626" intensity="4.072718e-03" type="0"/>
    <Peak1D F1="1.037244" intensity="3.597110e-03" type="0"/>
    <Peak1D F1="0.907098" intensity="2.005537e-03" type="0"/>
    <Peak1D F1="0.890916" intensity="2.254193e-03" type="0"/>
    <Peak1D F1="0.827740" intensity="7.350865e-03" type="0"/>
    <Peak1D F1="0.805844" intensity="1.593400e-02" type="0"/>
    <Peak1D F1="0.782032" intensity="1.460622e-02" type="0"/>
    <Peak1D F1="0.754215" intensity="1.085868e-02" type="0"/>
    <Peak1D F1="0.681569" intensity="1.795938e-03" type="0"/>
    <Peak1D F1="0.667005" intensity="1.370715e-03" type="0"/>
    <Peak1D F1="0.016158" intensity="2.168577e-03" type="0"/>
    <Peak1D F1="-0.000152" intensity="6.247194e-02" type="0"/>
    <Peak1D F1="-1.706499" intensity="1.389300e-03" type="0"/>
    <Peak1D F1="-3.186782" intensity="1.389614e-03" type="0"/>
  </PeakList1D>
</PeakList>
