# Supplementary material for: Metal-Free Diastereo- and Enantioselective Dearomative Formal [3 + 2] Cycloaddition of 2-Nitrobenzofurans and Isocyanoacetate Esters
Source: Org Lett. 2022 Mar 16;24(11):2149–54. doi: 10.1021/acs.orglett.2c00427 (PMC8961877; doi:10.1021/acs.orglett.2c00427)
Supplement: Supplementary file 2 — ol2c00427_si_002.zip [file ol2c00427_si_002.zip › 3ab/1-PROTON/shimvalues]

# Tue Jun 29 14:33:14 2021
#$$PROBEIDENTIFIER=Z104275_0397
#$$PROBENAME=PA BBO 300S1 BBF-H-D-05 Z
#$$SHIMID=313232
#
# Active Shim Gradients
#
Z           		2942            
Z2          		-831            
Z3          		-1555           
Z4          		-4214           
Z5          		-1837           
Z6          		15125           
X           		-153            
XZ          		-1155           
XZ2         		5029            
XZ3         		-3654           
Y           		511             
YZ          		-2517           
YZ2         		8596            
YZ3         		4309            
XY          		1415            
XYZ         		9378            
(X2-Y2)     		-1783           
(X2-Y2)Z    		951             
X3          		8445            
Y3          		-2001           
#
# Lock Parameter
#
FIELD		7432.438
LOCKPHASE		17.400  
LOCKPOWER		-30.000 
LOCKGAIN		119.933 
LOCKDC		-75.000 
LOCKSHIFT		7.240   
LOOPGAIN		-12.000 
LOOPTIME		0.400   
LOOPFILTER		100.000 
#
IEEE64_VERSION_CODE 1
#
# Shim currents 
#
SHIM_SETTING [1 ]  1426.66094262   
SHIM_SETTING [2 ]  -411.51362819   
SHIM_SETTING [3 ]  -817.70296401   
SHIM_SETTING [4 ]  -2216.76371079  
SHIM_SETTING [5 ]  -966.34937635   
SHIM_SETTING [6 ]  -80.47800000    
SHIM_SETTING [7 ]  -607.53000000   
SHIM_SETTING [8 ]  2645.25400000   
SHIM_SETTING [9 ]  -937.85800000   
SHIM_SETTING [10]  744.29000000    
SHIM_SETTING [11]  268.78600000    
SHIM_SETTING [12]  -1323.94200000  
SHIM_SETTING [13]  4521.49600000   
SHIM_SETTING [14]  2266.53400000   
SHIM_SETTING [15]  7955.96800000   
SHIM_SETTING [16]  500.22600000    
SHIM_SETTING [17]  -1922.00400000  
SHIM_SETTING [18]  4932.82800000   
SHIM_SETTING [19]  4442.07000000   
SHIM_SETTING [20]  -1052.52600000  
