# Supplementary material for: Metal-Free Diastereo- and Enantioselective Dearomative Formal [3 + 2] Cycloaddition of 2-Nitrobenzofurans and Isocyanoacetate Esters
Source: Org Lett. 2022 Mar 16;24(11):2149–54. doi: 10.1021/acs.orglett.2c00427 (PMC8961877; doi:10.1021/acs.orglett.2c00427)
Supplement: Supplementary file 2 — ol2c00427_si_002.zip [file ol2c00427_si_002.zip › 3ab/2-CARBON/audita.txt]

##TITLE= Audit trail, TopSpin 3.5 pl 7
##JCAMPDX= 5.01
##ORIGIN= Bruker BioSpin GmbH
##OWNER= dpx3
$$ /opt/data3/JRPE/Jun29-2021/130/audita.txt
##AUDIT TRAIL=  $$ (NUMBER, WHEN, WHO, WHERE, PROCESS, VERSION, WHAT)
(   1,<2021-06-29 23:54:24.881 +0200>,<dpx3>,<sc300>,<go4>,<TopSpin 3.5.7>,
      <created by zg
	started at 2021-06-29 23:25:22.331 +0200,
	POWCHK enabled, PULCHK disabled,
       configuration hash MD5:
       92 07 47 8C 67 65 42 71 B1 13 F6 BC AE 0E A7 14
       data hash MD5: 64K
       77 05 06 E6 94 0C 41 48 6A 12 AE 9D 2C A7 B4 74>)
(   2,<2021-06-29 23:54:24.911 +0200>,<dpx3>,<sc300>,<audit>,<TopSpin 3.5.7>,
      <user comment:
       ICON-NMR User ID: JRPE
       data hash MD5: 64K
       77 05 06 E6 94 0C 41 48 6A 12 AE 9D 2C A7 B4 74>)
(   3,<2021-06-29 23:55:50.986 +0200>,<dpx3>,<sc300>,<dirdata>,<TopSpin 3.5.7>,
      <wrpa from 1 130 "Jun29-2021" "/opt/JRPE"
       data hash MD5: 64K
       77 05 06 E6 94 0C 41 48 6A 12 AE 9D 2C A7 B4 74>)
##END=

$$ hash MD5
$$ C0 8B 1A 92 0E 6D 87 07 4F 06 BF 68 87 66 2D 28
